# Supplementary material for: The Regulatory Mechanism of Water Activities on Aflatoxins Biosynthesis and Conidia Development, and Transcription Factor AtfB Is Involved in This Regulation
Source: Toxins (Basel). 2021 Jun 21;13(6):431. doi: 10.3390/toxins13060431 (PMC8235239; doi:10.3390/toxins13060431)
Supplement: Supplementary file 1 [file toxins-13-00431-s001.zip]

Archive with 3 entries (2 files):
- toxins-1174304-supplementary/
- toxins-1174304-supplementary/Table S4 DEG list conversion.xlsx
- toxins-1174304-supplementary/toxins-1174304 supplementary for conversion .pdf
