# Supplementary material for: The Regulatory Mechanism of Water Activities on Aflatoxins Biosynthesis and Conidia Development, and Transcription Factor AtfB Is Involved in This Regulation
Source: Toxins (Basel). 2021 Jun 21;13(6):431. doi: 10.3390/toxins13060431 (PMC8235239; doi:10.3390/toxins13060431)
Supplement: Supplementary file 1 [file toxins-13-00431-s001.zip › toxins-1174304-supplementary/Table S4 DEG list conversion.xlsx]

## Sheet: 90 vs 95
Gene_id	readcount_P090	readcount_P095	log2FoldChange	pval	padj	significant
AFLA_000010	40.981	13.0084	1.6555	0.071712	0.41036	FALSE
AFLA_000020	63.0755	3.74422	4.0743	2.8527e-05	0.00074137	TRUE
AFLA_000330	381.551	241.272	0.66122	0.56608	0.95442	FALSE
AFLA_000340	26.1415	19.9658	0.38881	0.82675	1	FALSE
AFLA_000350	34.1079	19.3879	0.81495	0.57328	0.95678	FALSE
AFLA_000360	5.2775	5.25801	0.0053369	0.99976	1	FALSE
AFLA_000370	19.0668	24.5616	-0.36534	0.88207	1	FALSE
AFLA_000380	30.0513	24.9415	0.26888	0.69091	0.98878	FALSE
AFLA_000390	3.55346	3.13712	0.17978	0.90753	1	FALSE
AFLA_000500	3.42245	6.37977	-0.89848	0.74199	0.99986	FALSE
AFLA_000510	1.76013	11.6209	-2.723	0.43624	0.89099	FALSE
AFLA_000520	117.385	219.791	-0.90488	0.46876	0.90782	FALSE
AFLA_000530	196.373	161.61	0.28107	0.4664	0.90678	FALSE
AFLA_000540	123.762	313.397	-1.3404	0.31138	0.79338	FALSE
AFLA_000550	448.517	350.122	0.3573	0.5772	0.95745	FALSE
AFLA_000560	2.02227	0.649333	1.6389	0.80344	1	FALSE
AFLA_000570	4.13476	1.17222	1.8186	0.53803	0.94427	FALSE
AFLA_000580	21.0708	12.6163	0.73995	0.54788	0.94937	FALSE
AFLA_000590	76.0297	101.878	-0.4222	0.40443	0.86839	FALSE
AFLA_000600	375.351	212.756	0.81904	0.14751	0.58839	FALSE
AFLA_000610	37.048	76.9399	-1.0543	0.13946	0.57704	FALSE
AFLA_000620	3.73114	0.324666	3.5226	0.39771	0.8616	FALSE
AFLA_000630	0	0	NA	NA	NA	NA
AFLA_000640	553.054	238.23	1.2151	0.0087432	0.10134	FALSE
AFLA_000650	9.75053	2.04932	2.2503	0.24615	0.73373	FALSE
AFLA_000660	56.4165	114.878	-1.0259	0.14996	0.59217	FALSE
AFLA_000680	66.4446	56.6002	0.23134	0.67092	0.98321	FALSE
AFLA_000690	1328.88	1272.86	0.062134	0.71854	0.99641	FALSE
AFLA_000700	136.664	51.0417	1.4209	0.020197	0.18536	FALSE
AFLA_000710	642.489	337.058	0.93067	0.045466	0.32026	FALSE
AFLA_000720	338.026	334.477	0.015226	0.97284	1	FALSE
AFLA_000730	806.777	943.486	-0.22583	0.70181	0.99165	FALSE
AFLA_000740	252.14	1895.59	-2.9103	0.022096	0.19789	FALSE
AFLA_000750	188.206	985.752	-2.3889	0.0047891	0.064447	FALSE
AFLA_000760	181.883	369.106	-1.021	0.075087	0.42104	FALSE
AFLA_000770	172.194	425.078	-1.3037	0.12331	0.53994	FALSE
AFLA_000780	244.782	598.642	-1.2902	0.023857	0.20834	FALSE
AFLA_000790	195.34	205.473	-0.072962	0.93903	1	FALSE
AFLA_000800	162.733	197.54	-0.27964	0.66888	0.9829	FALSE
AFLA_000810	539.177	1491.46	-1.4679	0.0050104	0.066748	FALSE
AFLA_000820	24.0101	193.541	-3.0109	0.053053	0.34813	FALSE
AFLA_000830	183.617	218.96	-0.25397	0.63437	0.97523	FALSE
AFLA_000840	26.1416	103.553	-1.9859	0.095802	0.47751	FALSE
AFLA_000850	15.6169	156.395	-3.324	0.040741	0.29718	FALSE
AFLA_000860	2545.34	1261.1	1.0132	0.059222	0.36974	FALSE
AFLA_000870	28893.5	2646.67	3.4485	1.7065e-09	9.0884e-08	TRUE
AFLA_000880	137.731	4.09422	5.0721	1.6637e-09	8.894e-08	TRUE
AFLA_000890	2320.35	1476.89	0.65178	0.38623	0.8515	FALSE
AFLA_000900	361.321	14.0747	4.6821	8.2342e-12	5.8768e-10	TRUE
AFLA_000910	8.35878	6.7718	0.30375	0.71558	0.99601	FALSE
AFLA_000920	279.494	128.041	1.1262	0.024264	0.21111	FALSE
AFLA_000930	284.755	339.937	-0.25555	0.72555	0.99796	FALSE
AFLA_000940	224.776	67.3431	1.7389	0.0054287	0.07087	FALSE
AFLA_000950	179.676	25.5821	2.8122	2.7876e-05	0.00072717	TRUE
AFLA_000960	137.655	16.5837	3.0532	0.0051922	0.068419	FALSE
AFLA_000970	127.807	13.0335	3.2937	1.1453e-05	0.00032206	TRUE
AFLA_000980	173.242	2.63956	6.0363	1.8641e-06	6.081e-05	TRUE
AFLA_000990	1.74678	0.674662	1.3725	0.86194	1	FALSE
AFLA_001000	1878.07	1266.1	0.56886	0.38033	0.84611	FALSE
AFLA_001010	347.019	14820.7	-5.4165	0.052806	0.34791	FALSE
AFLA_001020	1217.17	68.1353	4.159	8.3636e-12	5.939e-10	TRUE
AFLA_001030	1997.16	116.394	4.1009	0.00026544	0.0055619	TRUE
AFLA_001040	47.3349	18.1904	1.3797	0.06037	0.37343	FALSE
AFLA_001050	581.776	142.019	2.0344	0.00064812	0.011959	TRUE
AFLA_001060	40.3117	17.6848	1.1887	0.19914	0.6661	FALSE
AFLA_001070	180.861	111.824	0.69364	0.18084	0.64225	FALSE
AFLA_001080	22.3853	7.14727	1.6471	0.18093	0.64238	FALSE
AFLA_001090	127.271	78.2007	0.70266	0.16839	0.62437	FALSE
AFLA_001100	13.3399	0.324666	5.3606	0.014552	0.14698	FALSE
AFLA_001110	302.493	147.111	1.04	0.09157	0.4657	FALSE
AFLA_001120	2.91695	14.8929	-2.3521	0.24978	0.73626	FALSE
AFLA_001130	11.4574	11.9035	-0.05511	0.98619	1	FALSE
AFLA_001140	217.604	461.14	-1.0835	0.049248	0.3353	FALSE
AFLA_001150	84.2855	125.074	-0.56942	0.30375	0.78612	FALSE
AFLA_001160	19.9407	7.48463	1.4137	0.19748	0.66336	FALSE
AFLA_001170	0	0.324666	#NAME?	0.97169	1	FALSE
AFLA_001180	1411.3	2083.78	-0.56218	0.30344	0.78612	FALSE
AFLA_001190	311.365	541.459	-0.79825	0.18831	0.65319	FALSE
AFLA_001200	431.368	477.429	-0.14637	0.94816	1	FALSE
AFLA_001210	77.4696	75.5023	0.037109	0.93874	1	FALSE
AFLA_001220	471.669	910.83	-0.94941	0.21068	0.68472	FALSE
AFLA_001230	51.7703	25.8606	1.0014	0.22123	0.69924	FALSE
AFLA_001240	753.117	566.24	0.41146	0.3538	0.82867	FALSE
AFLA_001250	18.5966	5.45623	1.7691	0.12431	0.54244	FALSE
AFLA_001260	0.290649	2.922	-3.3296	0.40797	0.87082	FALSE
AFLA_001270	5.59377	18.7298	-1.7434	0.1413	0.57902	FALSE
AFLA_001280	23.171	199.159	-3.1035	0.0054853	0.071361	FALSE
AFLA_001290	3667.94	4865.33	-0.40757	0.39808	0.862	FALSE
AFLA_001300	4063.77	6477.54	-0.67263	0.16762	0.62305	FALSE
AFLA_001310	117.211	56.1408	1.062	0.10031	0.48961	FALSE
AFLA_001320	4.10625	14.7327	-1.8431	0.53747	0.94427	FALSE
AFLA_001330	137.268	159.206	-0.21391	0.81883	1	FALSE
AFLA_001340	163.751	188.317	-0.20167	0.8975	1	FALSE
AFLA_001350	274.056	1169.72	-2.0936	0.16652	0.62185	FALSE
AFLA_001360	2368.96	13436.5	-2.5038	0.16624	0.62164	FALSE
AFLA_001370	2.34431	22.3951	-3.2559	0.14472	0.58688	FALSE
AFLA_001380	6.12093	3.27219	0.90349	0.68885	0.98775	FALSE
AFLA_001390	109.992	30.71	1.8406	0.080661	0.43804	FALSE
AFLA_001400	76.9216	84.4877	-0.13535	0.89842	1	FALSE
AFLA_001410	7.02246	81.2504	-3.5323	9.9557e-06	0.00028278	TRUE
AFLA_001420	37.5654	257.162	-2.7752	0.035959	0.27498	FALSE
AFLA_001430	99.2165	123.133	-0.31157	0.70706	0.99382	FALSE
AFLA_001440	452.909	321.633	0.49381	0.37646	0.8427	FALSE
AFLA_001450	441.048	453.646	-0.040632	0.97767	1	FALSE
AFLA_001460	1851.97	4745.12	-1.3574	0.098257	0.48491	FALSE
AFLA_001470	1493.96	3620.74	-1.2771	0.014331	0.14591	FALSE
AFLA_001480	11.6645	68.3053	-2.5499	0.073071	0.41527	FALSE
AFLA_001490	50.32	406.27	-3.0132	0.032374	0.2563	FALSE
AFLA_001500	46.7833	36.1325	0.3727	0.69966	0.9907	FALSE
AFLA_001510	112.262	206.344	-0.87818	0.087612	0.45567	FALSE
AFLA_001520	476.152	736.189	-0.62865	0.17009	0.62676	FALSE
AFLA_001530	503.433	796.13	-0.6612	0.17415	0.63302	FALSE
AFLA_001540	8.85477	19.9191	-1.1696	0.32207	0.8029	FALSE
AFLA_001550	93.3167	183.586	-0.97625	0.18779	0.65296	FALSE
AFLA_001560	138.604	184.777	-0.41481	0.60104	0.96589	FALSE
AFLA_001570	189.473	267.207	-0.49597	0.4684	0.90777	FALSE
AFLA_001580	21.9437	19.0209	0.20622	0.78805	1	FALSE
AFLA_001590	1.16548	0.995115	0.22799	0.98423	1	FALSE
AFLA_001600	123.357	85.9816	0.52073	0.45349	0.90174	FALSE
AFLA_001610	164.595	143.937	0.19349	0.78078	1	FALSE
AFLA_001620	306.081	320.874	-0.068093	0.83819	1	FALSE
AFLA_001630	272.96	228.616	0.25576	0.55555	0.95241	FALSE
AFLA_001640	1099.7	398.618	1.464	0.0070319	0.085749	FALSE
AFLA_001650	673.466	314.904	1.0967	0.056967	0.36249	FALSE
AFLA_001660	389.48	830.528	-1.0925	0.20118	0.66883	FALSE
AFLA_001670	285.648	238.485	0.26034	0.72606	0.99796	FALSE
AFLA_001680	50.4825	36.4696	0.46909	0.57811	0.95745	FALSE
AFLA_001690	1476.2	2845.71	-0.9469	0.087397	0.45528	FALSE
AFLA_001700	3.81848	56.2627	-3.8811	0.0051144	0.067775	FALSE
AFLA_001710	1163.34	1042.84	0.15776	0.633	0.97523	FALSE
AFLA_001720	3.19533	7.76692	-1.2814	0.61906	0.97108	FALSE
AFLA_001730	1675.44	1491.5	0.16777	0.70223	0.992	FALSE
AFLA_001740	2086.87	1360.98	0.6167	0.17272	0.63075	FALSE
AFLA_001750	184.02	2855.66	-3.9559	0.0033083	0.047659	TRUE
AFLA_001760	0	0	NA	NA	NA	NA
AFLA_001770	212.849	332.575	-0.64385	0.21539	0.69018	FALSE
AFLA_001780	33.9146	1.64866	4.3625	0.013437	0.1382	FALSE
AFLA_001790	913.974	98.4945	3.214	1.2743e-08	6.0328e-07	TRUE
AFLA_001800	35.6803	49.6717	-0.4773	0.4714	0.90843	FALSE
AFLA_001810	159.653	336.67	-1.0764	0.41758	0.87838	FALSE
AFLA_001820	551.295	1166.67	-1.0815	0.44798	0.89891	FALSE
AFLA_001830	184.763	322.147	-0.80205	0.14129	0.57902	FALSE
AFLA_001840	239.999	1024.32	-2.0936	0.095369	0.47651	FALSE
AFLA_001850	60.2107	31.4054	0.93901	0.29782	0.78435	FALSE
AFLA_001860	0	0	NA	NA	NA	NA
AFLA_001870	0	0.497558	#NAME?	0.97172	1	FALSE
AFLA_001880	0	2.14201	#NAME?	0.48234	0.91608	FALSE
AFLA_001890	2313.89	2377.85	-0.039337	0.98145	1	FALSE
AFLA_001900	4661.52	9734.92	-1.0624	0.046561	0.32505	FALSE
AFLA_001910	358.519	935.714	-1.384	0.011708	0.12518	FALSE
AFLA_001920	975.219	731.713	0.41445	0.43224	0.88708	FALSE
AFLA_001930	813.523	782.499	0.056095	0.71635	0.99641	FALSE
AFLA_001940	595.537	2150	-1.8521	0.28123	0.76965	FALSE
AFLA_001950	375.752	725.505	-0.9492	0.059787	0.37146	FALSE
AFLA_001960	1121.67	2104.51	-0.90784	0.062201	0.37889	FALSE
AFLA_001970	1.1579	14.5901	-3.6554	0.19469	0.66086	FALSE
AFLA_001980	2680.15	36.9914	6.179	7.2848e-21	1.8968e-18	TRUE
AFLA_001990	9.31445	2.5722	1.8565	0.30572	0.78797	FALSE
AFLA_002000	1518.31	2718.45	-0.84032	0.26526	0.75435	FALSE
AFLA_002010	459.771	1462.85	-1.6698	0.098751	0.48649	FALSE
AFLA_002020	554.401	5.0473	6.7793	1.4514e-19	2.9153e-17	TRUE
AFLA_002030	94.5419	164.255	-0.79691	0.25291	0.7402	FALSE
AFLA_002040	0.290649	0	Inf	1	1	FALSE
AFLA_002050	0	0	NA	NA	NA	NA
AFLA_002060	1296.76	2854.72	-1.1384	0.21108	0.68501	FALSE
AFLA_002070	0	0	NA	NA	NA	NA
AFLA_002080	213.562	168.254	0.34401	0.45763	0.90267	FALSE
AFLA_002090	1854.8	1444.62	0.36057	0.50037	0.92435	FALSE
AFLA_002100	1.16259	7.22311	-2.6353	0.28781	0.7766	FALSE
AFLA_002110	1.77817	0	Inf	0.59643	0.96372	FALSE
AFLA_002120	0	0.497558	#NAME?	0.97172	1	FALSE
AFLA_002130	1.20445	1.29867	-0.10865	0.98579	1	FALSE
AFLA_002140	11.9855	1.32399	3.1783	0.091176	0.4643	FALSE
AFLA_002150	2.88194	5.98754	-1.0549	0.60817	0.96879	FALSE
AFLA_002160	346.236	72.3404	2.2589	0.00012306	0.0028224	TRUE
AFLA_002170	338.706	526.645	-0.6368	0.38681	0.85172	FALSE
AFLA_002180	315.834	1334.19	-2.0787	0.016477	0.15966	FALSE
AFLA_002190	245.932	702.57	-1.5144	0.0040085	0.056247	FALSE
AFLA_002200	9003.53	22644.7	-1.3306	0.16282	0.61418	FALSE
AFLA_002210	558.887	3266.81	-2.5473	0.044185	0.31408	FALSE
AFLA_002220	628.735	443.715	0.50282	0.64318	0.97751	FALSE
AFLA_002230	32.6	339.171	-3.3791	0.039738	0.29429	FALSE
AFLA_002240	5.7249	15.8128	-1.4658	0.30319	0.78612	FALSE
AFLA_002250	7.58753	6.7422	0.17041	1	1	FALSE
AFLA_002260	10.2348	4.89994	1.0626	0.54451	0.94807	FALSE
AFLA_002270	962.08	649.453	0.56693	0.43861	0.89319	FALSE
AFLA_002280	184.022	406.532	-1.1435	0.028832	0.23637	FALSE
AFLA_002290	7309.84	10814.3	-0.56503	0.23233	0.71437	FALSE
AFLA_002300	1605.75	2256.22	-0.49066	0.47262	0.90894	FALSE
AFLA_002310	1144.66	1328.22	-0.21457	0.83703	1	FALSE
AFLA_002320	3602.67	2986.05	0.27083	0.6446	0.97752	FALSE
AFLA_002330	4299.64	6713.64	-0.64288	0.18434	0.64828	FALSE
AFLA_002340	3029.05	2755.17	0.13672	0.83363	1	FALSE
AFLA_002350	5.23564	7.08398	-0.43619	0.85012	1	FALSE
AFLA_002360	996.599	933.243	0.09476	0.91173	1	FALSE
AFLA_002370	23004	28780	-0.32318	0.52016	0.93564	FALSE
AFLA_002380	22.6334	35.7483	-0.65942	0.37579	0.84188	FALSE
AFLA_002390	2385.36	3639.47	-0.60952	0.2847	0.77288	FALSE
AFLA_002400	58.1765	78.4965	-0.43219	0.55692	0.95246	FALSE
AFLA_002410	4398.27	5730.24	-0.38166	0.40688	0.86995	FALSE
AFLA_002420	3137.16	3891.28	-0.31079	0.52055	0.93569	FALSE
AFLA_002430	420.556	434.782	-0.047992	0.86907	1	FALSE
AFLA_002440	302.383	465.297	-0.62178	0.2481	0.73446	FALSE
AFLA_002450	3578.77	3383.7	0.080863	0.90223	1	FALSE
AFLA_002460	1.47417	8.42081	-2.5141	0.17449	0.6336	FALSE
AFLA_002470	3214.38	5188.69	-0.69083	0.22802	0.70795	FALSE
AFLA_002480	456.269	363.14	0.32936	0.56509	0.95407	FALSE
AFLA_002490	1463.27	2489.48	-0.76665	0.13843	0.57546	FALSE
AFLA_002500	2930.39	19966.5	-2.7684	0.048345	0.33276	FALSE
AFLA_002510	4519.14	5505.61	-0.28485	0.5889	0.96047	FALSE
AFLA_002520	1154.18	1078.89	0.097333	0.83991	1	FALSE
AFLA_002530	1895.61	2007.93	-0.083047	0.83779	1	FALSE
AFLA_002540	1248.87	1706.9	-0.45076	0.35976	0.83181	FALSE
AFLA_002550	880.924	528.303	0.73765	0.12178	0.53692	FALSE
AFLA_002560	25717.8	44904.8	-0.8041	0.12505	0.54485	FALSE
AFLA_002570	3609.84	3309.2	0.12545	0.78639	1	FALSE
AFLA_002580	25.8175	46.3909	-0.84549	0.22133	0.6993	FALSE
AFLA_002590	1012.13	1815.53	-0.843	0.080143	0.43611	FALSE
AFLA_002600	2358.61	2227.53	0.082488	0.83075	1	FALSE
AFLA_002610	3462.04	3166.98	0.12852	0.78697	1	FALSE
AFLA_002620	493.785	1426.74	-1.5308	0.0029101	0.042933	TRUE
AFLA_002630	10.004	50.7507	-2.3428	0.10005	0.48961	FALSE
AFLA_002640	43.0682	137.834	-1.6782	0.0057497	0.073559	FALSE
AFLA_002650	9.03715	10.5416	-0.22215	1	1	FALSE
AFLA_002660	21.5936	38.2948	-0.82654	0.29063	0.77874	FALSE
AFLA_002670	8990.19	11796.2	-0.3919	0.47824	0.91334	FALSE
AFLA_002680	2541.35	2564.52	-0.013092	0.93157	1	FALSE
AFLA_002690	1939.23	2079.24	-0.10057	0.85676	1	FALSE
AFLA_002700	1192.21	1279.24	-0.10165	0.91229	1	FALSE
AFLA_002710	1819.04	2606.11	-0.51872	0.50995	0.93025	FALSE
AFLA_002720	2739.88	6518.77	-1.2505	0.017513	0.16702	FALSE
AFLA_002730	1284.93	1518.21	-0.24069	0.65073	0.9776	FALSE
AFLA_002740	2860.1	2806.26	0.027416	0.94436	1	FALSE
AFLA_002750	1180.78	1966.33	-0.73577	0.1468	0.58805	FALSE
AFLA_002760	1408.5	1403.47	0.0051599	0.85741	1	FALSE
AFLA_002770	1000.39	1258	-0.33057	0.59913	0.96525	FALSE
AFLA_002780	1700.11	1428.21	0.25141	0.57006	0.95598	FALSE
AFLA_002790	1386.85	1193.12	0.21706	0.66892	0.9829	FALSE
AFLA_002800	2788.83	2341.48	0.25224	0.60813	0.96879	FALSE
AFLA_002810	907	1050.42	-0.21179	0.72521	0.99796	FALSE
AFLA_002820	585.359	1673.11	-1.5151	0.24065	0.72547	FALSE
AFLA_002830	2076.66	1065.42	0.96285	0.057118	0.36273	FALSE
AFLA_002840	2926.49	655.423	2.1587	0.00017364	0.0038207	TRUE
AFLA_002850	1356.54	1806.41	-0.4132	0.65212	0.97768	FALSE
AFLA_002860	6172.32	1264.02	2.2878	3.5464e-05	0.00090329	TRUE
AFLA_002870	463.036	700.071	-0.59638	0.48398	0.91681	FALSE
AFLA_002880	1287.89	1338.29	-0.055374	0.91202	1	FALSE
AFLA_002890	474.569	360.238	0.39767	0.43865	0.89319	FALSE
AFLA_002900	1059.38	1007.73	0.072108	0.98456	1	FALSE
AFLA_002910	290.085	453.228	-0.64376	0.18124	0.64269	FALSE
AFLA_002920	192.476	23.2886	3.047	5.2039e-06	0.00015634	TRUE
AFLA_002930	266.493	23.3935	3.5099	1.4819e-07	5.8363e-06	TRUE
AFLA_002940	82.4428	87.4989	-0.08587	0.8952	1	FALSE
AFLA_002950	0.301114	3.59245	-3.5766	0.33807	0.81694	FALSE
AFLA_002960	33.3401	73.1891	-1.1344	0.15914	0.6087	FALSE
AFLA_002970	951.377	928.194	0.035591	0.81992	1	FALSE
AFLA_002980	969.018	1334.42	-0.46162	0.35469	0.82933	FALSE
AFLA_002990	2253.55	2646.75	-0.23202	0.74064	0.99986	FALSE
AFLA_003000	16.0188	12.1104	0.40353	0.76541	0.99986	FALSE
AFLA_003010	1.42292	0.324666	2.1318	0.82786	1	FALSE
AFLA_003020	618.727	673.209	-0.12175	0.86359	1	FALSE
AFLA_003030	2.1078	0.674662	1.6435	0.7957	1	FALSE
AFLA_003040	1606.07	2531.48	-0.65644	0.24123	0.72638	FALSE
AFLA_003050	335.186	1279.66	-1.9327	0.12872	0.55345	FALSE
AFLA_003060	151.451	346.529	-1.1941	0.04887	0.33452	FALSE
AFLA_003070	136.056	311.789	-1.1964	0.18568	0.65041	FALSE
AFLA_003080	51.9211	51.0258	0.025093	0.88812	1	FALSE
AFLA_003090	865.308	609.436	0.50574	0.38143	0.8471	FALSE
AFLA_003100	27.3076	43.3504	-0.66674	0.40001	0.86459	FALSE
AFLA_003110	3448.25	5506.52	-0.67528	0.16235	0.61397	FALSE
AFLA_003120	152.836	189.787	-0.3124	0.47992	0.91409	FALSE
AFLA_003130	14.7486	31.532	-1.0962	0.29597	0.78293	FALSE
AFLA_003140	12.9619	8.74513	0.56772	0.57321	0.95678	FALSE
AFLA_003150	991.682	734.832	0.43246	0.36598	0.83588	FALSE
AFLA_003160	402.695	257.623	0.64442	0.46203	0.90486	FALSE
AFLA_003170	3.26281	6.45135	-0.98349	0.69555	0.99005	FALSE
AFLA_003180	0	1.62333	#NAME?	0.54297	0.94693	FALSE
AFLA_003190	0	0	NA	NA	NA	NA
AFLA_003200	1206.41	364.34	1.7274	0.037716	0.28358	FALSE
AFLA_003210	0.301114	1.29867	-2.1086	0.75826	0.99986	FALSE
AFLA_003220	12708.7	24877.8	-0.96904	0.072638	0.41398	FALSE
AFLA_003230	3975.34	5420.23	-0.44728	0.39228	0.85604	FALSE
AFLA_003240	208.17	262.045	-0.33205	0.59208	0.96161	FALSE
AFLA_003250	837.611	1471.85	-0.81328	0.20905	0.68258	FALSE
AFLA_003260	4901.12	7007.28	-0.51574	0.21456	0.68875	FALSE
AFLA_003270	3806.8	6337.51	-0.73534	0.10152	0.49136	FALSE
AFLA_003280	1509.87	1870.01	-0.30862	0.62096	0.97214	FALSE
AFLA_003290	80.0504	231.246	-1.5304	0.028253	0.23357	FALSE
AFLA_003300	0	0	NA	NA	NA	NA
AFLA_003310	1.74389	1.39998	0.3169	1	1	FALSE
AFLA_003320	0.573718	0.699991	-0.287	1	1	FALSE
AFLA_003330	0.283069	0.995115	-1.8137	0.95113	1	FALSE
AFLA_003340	74.1808	65.7078	0.17498	0.92472	1	FALSE
AFLA_003350	14.002	30.5582	-1.1259	0.2191	0.69555	FALSE
AFLA_003360	365.379	423.404	-0.21264	0.59123	0.96145	FALSE
AFLA_003370	0	1.39998	#NAME?	0.62182	0.9725	FALSE
AFLA_003380	23.289	25.6917	-0.14165	0.78519	1	FALSE
AFLA_003390	971.344	797.623	0.28428	0.55092	0.95042	FALSE
AFLA_003400	1924.11	3998.9	-1.0554	0.065275	0.38911	FALSE
AFLA_003410	644.889	872.488	-0.43608	0.52836	0.94058	FALSE
AFLA_003420	843.085	985.103	-0.2246	0.81836	1	FALSE
AFLA_003430	1698.4	2369.62	-0.48048	0.66005	0.98032	FALSE
AFLA_003440	7559.51	7090.49	0.092408	0.83898	1	FALSE
AFLA_003450	1514.49	1026.49	0.56111	0.36397	0.83464	FALSE
AFLA_003460	1029.47	1499.63	-0.5427	0.2269	0.70655	FALSE
AFLA_003470	619.151	812.375	-0.39185	0.59327	0.96232	FALSE
AFLA_003480	42201.2	61871	-0.55198	0.31765	0.79868	FALSE
AFLA_003490	2466.98	3065.05	-0.31316	0.48618	0.918	FALSE
AFLA_003500	366.398	797.515	-1.1221	0.13277	0.56298	FALSE
AFLA_003510	3144.42	3730.47	-0.24656	0.54759	0.94937	FALSE
AFLA_003520	1868	2199.01	-0.23536	0.48825	0.9188	FALSE
AFLA_003530	1043.07	2265.71	-1.1191	0.070205	0.40671	FALSE
AFLA_003540	4039.21	5694.83	-0.49558	0.34219	0.81845	FALSE
AFLA_003550	1200.3	1670.28	-0.4767	0.41186	0.87434	FALSE
AFLA_003560	0.290649	0	Inf	1	1	FALSE
AFLA_003570	0	0	NA	NA	NA	NA
AFLA_003580	0	0	NA	NA	NA	NA
AFLA_003590	4923.78	5627.08	-0.19262	0.73972	0.99986	FALSE
AFLA_003600	5.89307	2.84621	1.05	0.66597	0.98264	FALSE
AFLA_003610	41.6727	22.1919	0.90907	0.31594	0.79778	FALSE
AFLA_003620	15.1151	16.6342	-0.13816	0.9175	1	FALSE
AFLA_003630	10650.1	10995.2	-0.046007	0.96674	1	FALSE
AFLA_003640	852.72	673.203	0.34103	0.54444	0.94807	FALSE
AFLA_003650	7574.48	5462.73	0.47153	0.43996	0.89429	FALSE
AFLA_003660	622.418	624.606	-0.0050633	0.9835	1	FALSE
AFLA_003670	1412.12	1201.15	0.23345	0.60819	0.96879	FALSE
AFLA_003680	20.5646	13.6576	0.59046	0.48067	0.91451	FALSE
AFLA_003690	2246.87	2458.53	-0.12988	0.78171	1	FALSE
AFLA_003700	5479.58	7723.25	-0.49514	0.77805	1	FALSE
AFLA_003710	48.4698	1091.16	-4.4926	0.25187	0.73901	FALSE
AFLA_003720	8609.79	18362.6	-1.0927	0.62287	0.97268	FALSE
AFLA_003730	1512.08	1793.22	-0.24601	0.65069	0.9776	FALSE
AFLA_003740	3904.83	3228	0.27462	0.51158	0.93092	FALSE
AFLA_003750	24.9	11.7095	1.0885	0.33031	0.80965	FALSE
AFLA_003760	17858.2	1208.16	3.8857	2.4432e-11	1.6204e-09	TRUE
AFLA_003770	71.2497	169.488	-1.2502	0.094817	0.47442	FALSE
AFLA_003780	185.664	303.558	-0.70928	0.66147	0.98044	FALSE
AFLA_003790	48.5368	33.7499	0.52419	0.45568	0.90245	FALSE
AFLA_003800	1.13228	0	Inf	0.76725	0.99986	FALSE
AFLA_003810	305.831	446.502	-0.54593	0.29954	0.78577	FALSE
AFLA_003820	3404.79	391.109	3.1219	6.8754e-07	2.3928e-05	TRUE
AFLA_003830	21.0472	55.5557	-1.4003	0.35779	0.83106	FALSE
AFLA_003840	72.0182	7.99463	3.1713	0.00033072	0.0067293	TRUE
AFLA_003850	18.0292	6.53155	1.4648	0.19299	0.65994	FALSE
AFLA_003860	117.242	13.3413	3.1355	5.129e-05	0.0012651	TRUE
AFLA_003870	8623.19	8232.4	0.066908	0.92261	1	FALSE
AFLA_003880	1383.2	2285.55	-0.72453	0.13834	0.57546	FALSE
AFLA_003890	5813.14	5285.85	0.13718	0.78577	1	FALSE
AFLA_003900	5984.71	5977.47	0.0017469	0.98187	1	FALSE
AFLA_003910	2593.92	2512.01	0.046294	0.92113	1	FALSE
AFLA_003920	2866.23	5351.97	-0.90091	0.093748	0.47075	FALSE
AFLA_003930	1773.44	1612.74	0.13703	0.7763	1	FALSE
AFLA_003940	81.5055	10.8871	2.9043	0.0089066	0.10231	FALSE
AFLA_003950	539.972	668.714	-0.3085	0.56545	0.95424	FALSE
AFLA_003960	2017.69	20195.8	-3.3233	0.031231	0.24985	FALSE
AFLA_003970	4.32002	52.5018	-3.6033	0.026586	0.22316	FALSE
AFLA_003980	408.301	651.552	-0.67425	0.4759	0.91184	FALSE
AFLA_003990	694.718	1012.22	-0.54302	0.23766	0.72119	FALSE
AFLA_004000	367.438	362.265	0.020457	0.82185	1	FALSE
AFLA_004010	10.7392	9.49593	0.1775	1	1	FALSE
AFLA_004020	3525.59	4553.9	-0.36924	0.37999	0.84603	FALSE
AFLA_004030	683.405	1190.09	-0.80026	0.090977	0.46379	FALSE
AFLA_004040	7668.05	8313.47	-0.11659	0.84217	1	FALSE
AFLA_004050	1208.92	1456.7	-0.26898	0.6156	0.97044	FALSE
AFLA_004060	3113.81	3911	-0.32886	0.61128	0.96928	FALSE
AFLA_004070	2028.05	3607.86	-0.83105	0.14516	0.58706	FALSE
AFLA_004080	136.001	137.059	-0.011175	0.96534	1	FALSE
AFLA_004090	7074.45	7083.95	-0.0019358	0.81544	1	FALSE
AFLA_004100	484.974	2386.02	-2.2986	0.081381	0.44042	FALSE
AFLA_004110	7.38542	8.7706	-0.248	0.81612	1	FALSE
AFLA_004120	163.64	8.53863	4.2604	1.7392e-08	8.0647e-07	TRUE
AFLA_004130	11.7111	0.324666	5.1728	0.02582	0.21962	FALSE
AFLA_004140	2225.02	277.406	3.0037	1.6546e-05	0.00044998	TRUE
AFLA_004150	45.7725	107.854	-1.2365	0.21957	0.69626	FALSE
AFLA_004160	199.603	504.372	-1.3374	0.015704	0.15473	FALSE
AFLA_004170	200.999	750.79	-1.9012	0.31776	0.7988	FALSE
AFLA_004180	1505.37	1928.09	-0.35706	0.52008	0.93564	FALSE
AFLA_004190	89.1031	784.245	-3.1378	0.00016337	0.003623	TRUE
AFLA_004200	521.103	2514.51	-2.2706	0.0042588	0.058649	FALSE
AFLA_004210	4250.69	6678.73	-0.65188	0.51306	0.93253	FALSE
AFLA_004220	452.313	466.602	-0.044869	0.96602	1	FALSE
AFLA_004230	0.283069	0	Inf	1	1	FALSE
AFLA_004240	571.887	374.811	0.60957	0.31847	0.79959	FALSE
AFLA_004250	146.544	378.078	-1.3674	0.063182	0.38258	FALSE
AFLA_004260	423.295	288.706	0.55206	0.47242	0.90894	FALSE
AFLA_004270	289.956	30.0684	3.2695	1.5112e-07	5.9352e-06	TRUE
AFLA_004280	9.05231	50.2543	-2.4729	0.015953	0.15642	FALSE
AFLA_004290	707.008	698.429	0.017615	0.94393	1	FALSE
AFLA_004300	412.629	13.6915	4.9135	8.9554e-13	7.4505e-11	TRUE
AFLA_004310	0	0	NA	NA	NA	NA
AFLA_004320	0	0	NA	NA	NA	NA
AFLA_004330	0	0	NA	NA	NA	NA
AFLA_004340	0.874831	0.699991	0.32167	1	1	FALSE
AFLA_004350	24951.5	8646.21	1.529	0.049083	0.33481	FALSE
AFLA_004360	82.514	64.3591	0.35849	0.69863	0.9907	FALSE
AFLA_004370	550.833	1100.66	-0.99868	0.051814	0.34428	FALSE
AFLA_004380	63.0617	76.5231	-0.27913	0.68285	0.98592	FALSE
AFLA_004390	2.08975	7.29463	-1.8035	0.29318	0.7807	FALSE
AFLA_004400	457.604	207.318	1.1423	0.048493	0.33308	FALSE
AFLA_004410	49763.8	526.012	6.5639	8.7828e-24	3.6549e-21	TRUE
AFLA_004420	40.5359	123.467	-1.6069	0.022529	0.2006	FALSE
AFLA_004430	2.0118	0.324666	2.6315	0.69476	0.99005	FALSE
AFLA_004440	1426.52	21.4664	6.0543	4.2495e-19	7.563e-17	TRUE
AFLA_004450	502.413	1144.46	-1.1877	0.58357	0.96047	FALSE
AFLA_004460	205.746	3048.74	-3.8893	0.0019115	0.030129	TRUE
AFLA_004470	0	0	NA	NA	NA	NA
AFLA_004480	824.595	161.981	2.3479	2.1421e-05	0.00057477	TRUE
AFLA_004490	7.00804	31.8107	-2.1824	0.036227	0.27622	FALSE
AFLA_004500	3585.19	3630.34	-0.018055	0.94837	1	FALSE
AFLA_004510	3132.53	2631.41	0.25149	0.85446	1	FALSE
AFLA_004520	2054.86	3398.58	-0.7259	0.19775	0.66373	FALSE
AFLA_004530	124.821	65.0157	0.941	0.11575	0.52514	FALSE
AFLA_004540	325.394	396.642	-0.28565	0.79913	1	FALSE
AFLA_004550	11655.6	10233.2	0.18777	0.70861	0.99452	FALSE
AFLA_004560	11102.9	13654.8	-0.29847	0.53818	0.94427	FALSE
AFLA_004570	499.076	1061.57	-1.0889	0.37125	0.83945	FALSE
AFLA_004580	1796.95	955.058	0.91189	0.050234	0.33916	FALSE
AFLA_004590	5194.4	3646.73	0.51035	0.28762	0.77633	FALSE
AFLA_004600	8134.11	6479.37	0.32813	0.48483	0.91725	FALSE
AFLA_004610	4213.98	4375.02	-0.054107	0.89925	1	FALSE
AFLA_004620	791.709	870.513	-0.1369	0.80927	1	FALSE
AFLA_004630	3462.75	3793.15	-0.13148	0.81772	1	FALSE
AFLA_004640	1046.25	986.78	0.084425	0.87507	1	FALSE
AFLA_004650	19234.4	29137.2	-0.59917	0.30232	0.78612	FALSE
AFLA_004660	3885.87	5811.96	-0.58079	0.19726	0.66336	FALSE
AFLA_004670	614.619	868.098	-0.49817	0.47943	0.91409	FALSE
AFLA_004680	37.521	42.8997	-0.19327	0.94275	1	FALSE
AFLA_004690	11752.9	20230.8	-0.78353	0.63412	0.97523	FALSE
AFLA_004700	2517.52	2676.66	-0.088431	0.83851	1	FALSE
AFLA_004710	3142.03	3318.06	-0.078641	0.93657	1	FALSE
AFLA_004720	67.8316	94.7263	-0.48181	0.5396	0.94504	FALSE
AFLA_004730	2438.34	3368.87	-0.46637	0.34038	0.81786	FALSE
AFLA_004740	1875.79	656.225	1.5152	0.0033191	0.047765	TRUE
AFLA_004750	989.758	1209.85	-0.28968	0.65704	0.97933	FALSE
AFLA_004760	5653.72	5761.63	-0.027277	0.93651	1	FALSE
AFLA_004770	4732	4167.94	0.18312	0.63981	0.97668	FALSE
AFLA_004780	2941.42	2981.01	-0.019288	0.98207	1	FALSE
AFLA_004790	1121.79	856.4	0.38944	0.46218	0.90486	FALSE
AFLA_004800	583.365	328.54	0.82833	0.16085	0.61187	FALSE
AFLA_004810	517.284	2494.25	-2.2696	0.021841	0.19695	FALSE
AFLA_004820	169.114	70.6115	1.26	0.02642	0.22257	FALSE
AFLA_004830	2865.33	4878.88	-0.76785	0.1002	0.48961	FALSE
AFLA_004840	34.0199	10.6386	1.6771	0.094086	0.47144	FALSE
AFLA_004850	5.20424	1.32399	1.9748	0.48687	0.91801	FALSE
AFLA_004860	61.0457	14.0031	2.1241	0.0128	0.13339	FALSE
AFLA_004870	1007.02	100.137	3.33	8.7553e-09	4.2013e-07	TRUE
AFLA_004880	1.69841	0	Inf	0.60904	0.96879	FALSE
AFLA_004890	61.6273	32.8639	0.90707	0.29639	0.78354	FALSE
AFLA_004900	3289.63	4520.58	-0.45858	0.63279	0.97523	FALSE
AFLA_004910	490.458	53111.7	-6.7588	0.13331	0.56388	FALSE
AFLA_004920	7014.05	13974	-0.99443	0.62852	0.97411	FALSE
AFLA_004930	669.802	463.814	0.53019	0.23274	0.71495	FALSE
AFLA_004940	4365.97	3673.04	0.24933	0.59038	0.96117	FALSE
AFLA_004950	11784	20526.2	-0.80063	0.16002	0.61088	FALSE
AFLA_004960	1165.67	12751.3	-3.4514	0.29685	0.7836	FALSE
AFLA_004970	4352.81	5240.77	-0.26783	0.58811	0.96047	FALSE
AFLA_004980	4976.23	3535.65	0.49308	0.24602	0.73373	FALSE
AFLA_004990	0	0	NA	NA	NA	NA
AFLA_005000	0	0	NA	NA	NA	NA
AFLA_005010	21.4001	6.38399	1.7451	0.26948	0.75702	FALSE
AFLA_005020	329.718	96.0633	1.7792	0.0033231	0.047774	TRUE
AFLA_005030	399.691	390.583	0.033256	0.85982	1	FALSE
AFLA_005040	461.637	503.509	-0.12526	0.97688	1	FALSE
AFLA_005050	704.341	987.659	-0.48774	0.31715	0.79868	FALSE
AFLA_005070	1191.66	2387.73	-1.0027	0.44893	0.89977	FALSE
AFLA_005080	210.229	10.2675	4.3558	2.7736e-09	1.4497e-07	TRUE
AFLA_005090	2.00711	8.31528	-2.0506	0.26107	0.74968	FALSE
AFLA_005100	685.362	289.594	1.2428	0.099581	0.48835	FALSE
AFLA_005110	1373.59	923.118	0.57337	0.54818	0.94952	FALSE
AFLA_005120	5184.37	3159.76	0.71435	0.22392	0.70329	FALSE
AFLA_005130	3361.15	992.956	1.7592	0.0013294	0.021887	TRUE
AFLA_005140	2965.73	2451.95	0.27446	0.65875	0.9798	FALSE
AFLA_005150	4722.95	5915.58	-0.32483	0.52075	0.93581	FALSE
AFLA_005160	31.0398	27.0581	0.19806	0.87045	1	FALSE
AFLA_005170	0.290649	0	Inf	1	1	FALSE
AFLA_005180	2324.02	1350.33	0.78332	0.22272	0.70153	FALSE
AFLA_005190	114.72	114.836	-0.0014529	0.98428	1	FALSE
AFLA_005200	1026.96	129.616	2.9861	4.1661e-07	1.5136e-05	TRUE
AFLA_005210	726.518	169.22	2.1021	0.00031637	0.0064937	TRUE
AFLA_005220	1167.75	178.819	2.7072	2.7994e-06	8.9452e-05	TRUE
AFLA_005230	1220.7	297.025	2.0391	0.00031204	0.0064142	TRUE
AFLA_005240	598.976	134.903	2.1506	0.0040717	0.056906	FALSE
AFLA_005250	514.538	83.9487	2.6157	9.5827e-05	0.0022456	TRUE
AFLA_005260	771.193	47.247	4.0288	1.3609e-10	8.3556e-09	TRUE
AFLA_005270	92.5603	2.89687	4.9978	5.5616e-08	2.3624e-06	TRUE
AFLA_005280	0.301114	0	Inf	1	1	FALSE
AFLA_005290	142.39	86.9376	0.71179	0.14593	0.58714	FALSE
AFLA_005300	0.566138	0	Inf	0.94579	1	FALSE
AFLA_005310	346.327	1080.68	-1.6417	0.029626	0.24078	FALSE
AFLA_005320	406.787	345.231	0.23671	0.74662	0.99986	FALSE
AFLA_005330	1415.4	1227.72	0.20523	0.77241	1	FALSE
AFLA_005340	6803.38	6568.73	0.050638	0.90578	1	FALSE
AFLA_005350	2160.42	1858.06	0.21751	0.78617	1	FALSE
AFLA_005360	17020.2	5601.5	1.6034	0.019884	0.18332	FALSE
AFLA_005370	4600.92	1699.45	1.4369	0.010796	0.11767	FALSE
AFLA_005380	1.71357	0	Inf	0.60661	0.9684	FALSE
AFLA_005390	109.279	110.458	-0.01549	0.801	1	FALSE
AFLA_005400	411.723	266.667	0.62663	0.29875	0.78512	FALSE
AFLA_005410	1704.44	1343.6	0.34319	0.61785	0.97044	FALSE
AFLA_005420	25.9381	28.6181	-0.14186	0.87608	1	FALSE
AFLA_005430	2343.65	2857.89	-0.2862	0.50375	0.92538	FALSE
AFLA_005440	700.244	12.9915	5.7522	4.9754e-17	6.5994e-15	TRUE
AFLA_005450	946.901	14.5049	6.0286	3.4829e-11	2.2776e-09	TRUE
AFLA_005460	1029.4	18.1059	5.8292	3.2766e-18	5.0271e-16	TRUE
AFLA_005470	16.2733	8.20955	0.98713	0.46811	0.90756	FALSE
AFLA_005480	2611.77	3040.05	-0.21907	0.61998	0.97164	FALSE
AFLA_005490	597.354	793.271	-0.40923	0.4601	0.90374	FALSE
AFLA_005500	166.769	208.039	-0.319	0.65989	0.98032	FALSE
AFLA_005510	1502.34	1790.3	-0.25299	0.66074	0.98032	FALSE
AFLA_005520	3078.37	3016.71	0.029191	0.85158	1	FALSE
AFLA_005530	310.5	429.01	-0.46642	0.64944	0.9776	FALSE
AFLA_005540	6964.53	5915.49	0.23553	0.46418	0.90607	FALSE
AFLA_005550	4142.16	4566.59	-0.14073	0.96423	1	FALSE
AFLA_005560	4368.41	4418.83	-0.016555	0.8528	1	FALSE
AFLA_005570	3752.19	13348.7	-1.8309	0.17395	0.6328	FALSE
AFLA_005580	197.171	257.137	-0.38309	0.75186	0.99986	FALSE
AFLA_005590	730.325	620.26	0.23567	0.61262	0.96939	FALSE
AFLA_005600	2270.24	1337.02	0.76383	0.15437	0.60074	FALSE
AFLA_005610	4745.22	4078.69	0.21837	0.57328	0.95678	FALSE
AFLA_005620	1694.49	2367.41	-0.48246	0.31339	0.79617	FALSE
AFLA_005630	91.7823	57.5703	0.67289	0.32785	0.80825	FALSE
AFLA_005640	658.549	1821.54	-1.4678	0.17755	0.63745	FALSE
AFLA_005650	506.723	1062.1	-1.0677	0.39576	0.85897	FALSE
AFLA_005660	1091.27	581.689	0.90769	0.074754	0.42025	FALSE
AFLA_005670	0.301114	0	Inf	1	1	FALSE
AFLA_005680	1.19399	0.497558	1.2629	0.88035	1	FALSE
AFLA_005690	6376.27	5954.01	0.098849	0.79692	1	FALSE
AFLA_005700	1641.43	2076.8	-0.33941	0.66438	0.98155	FALSE
AFLA_005710	294.127	321.909	-0.13021	0.91638	1	FALSE
AFLA_005720	19240.9	35904.5	-0.89998	0.59439	0.96291	FALSE
AFLA_005730	34370.2	46034.4	-0.42156	0.50059	0.92437	FALSE
AFLA_005740	2379.05	3549.4	-0.57719	0.19244	0.65932	FALSE
AFLA_005750	3642.81	3200.77	0.18663	0.71688	0.99641	FALSE
AFLA_005760	255.728	106.144	1.2686	0.03247	0.25676	FALSE
AFLA_005770	6647.41	7373.66	-0.14959	0.76018	0.99986	FALSE
AFLA_005780	244.323	326.371	-0.41772	0.51577	0.9333	FALSE
AFLA_005790	2390.53	1388.39	0.78391	0.10905	0.50948	FALSE
AFLA_005800	1069.34	1023.5	0.063218	0.90137	1	FALSE
AFLA_005810	9431.36	10559	-0.16294	0.71446	0.99599	FALSE
AFLA_005820	2945.74	3174.45	-0.10787	0.86671	1	FALSE
AFLA_005830	5.48658	7.4424	-0.43986	0.7591	0.99986	FALSE
AFLA_005840	687.758	1197.67	-0.80026	0.30297	0.78612	FALSE
AFLA_005850	3483.1	3763.15	-0.11157	0.86137	1	FALSE
AFLA_005860	3482.62	3711.18	-0.091703	0.92183	1	FALSE
AFLA_005870	3750.34	2882.5	0.3797	0.41251	0.87493	FALSE
AFLA_005880	72.3889	65.2728	0.14929	0.73452	0.9997	FALSE
AFLA_005890	190.454	125.099	0.60637	0.36713	0.83668	FALSE
AFLA_005900	4188.9	2848.59	0.55632	0.25861	0.74763	FALSE
AFLA_005910	4887.13	5580.11	-0.19131	0.75487	0.99986	FALSE
AFLA_005920	1736.22	1504.97	0.20621	0.63831	0.97646	FALSE
AFLA_005930	819.99	824.415	-0.0077659	0.95211	1	FALSE
AFLA_005940	1700.87	1911.38	-0.16834	0.76382	0.99986	FALSE
AFLA_005950	2879.51	5356.4	-0.89544	0.093292	0.47008	FALSE
AFLA_005960	1796.53	1743.77	0.043002	0.93417	1	FALSE
AFLA_005970	8610.06	8329.95	0.047715	0.89529	1	FALSE
AFLA_005980	6344.85	7380.64	-0.21816	0.68354	0.98611	FALSE
AFLA_005990	3312.03	2765.64	0.2601	0.47053	0.90787	FALSE
AFLA_006000	3266.08	2520.61	0.37379	0.35898	0.83171	FALSE
AFLA_006010	1095.12	16.1581	6.0827	1.8613e-19	3.5364e-17	TRUE
AFLA_006020	915.056	22.2892	5.3594	1.3039e-16	1.6666e-14	TRUE
AFLA_006030	1768.74	1720.75	0.039682	0.92966	1	FALSE
AFLA_006040	1154.83	1289.02	-0.1586	0.81067	1	FALSE
AFLA_006050	1447.6	4324.99	-1.579	0.2602	0.74952	FALSE
AFLA_006060	6548.14	9249.47	-0.49829	0.33893	0.81694	FALSE
AFLA_006070	2548.44	1939.24	0.39412	0.39476	0.85799	FALSE
AFLA_006080	661.446	191.198	1.7906	0.00084308	0.014892	TRUE
AFLA_006090	8.04251	11.1446	-0.47063	0.63963	0.97668	FALSE
AFLA_006100	2644.79	3991.04	-0.59361	0.19441	0.66056	FALSE
AFLA_006110	8376.81	7246.14	0.20919	0.70846	0.99452	FALSE
AFLA_006120	3744.03	3463.31	0.11244	0.8549	1	FALSE
AFLA_006130	1262.85	2095.81	-0.73082	0.18716	0.65256	FALSE
AFLA_006140	2164.86	1974.93	0.13248	0.7855	1	FALSE
AFLA_006150	966.691	1206.21	-0.31935	0.57223	0.95678	FALSE
AFLA_006160	3170.06	2856.64	0.15019	0.69886	0.9907	FALSE
AFLA_006170	41412.2	508.981	6.3463	8.7188e-23	3.1433e-20	TRUE
AFLA_006180	4271.58	78.5851	5.7644	3.8881e-20	9.1112e-18	TRUE
AFLA_006190	705.31	19.392	5.1847	3.3085e-15	3.6341e-13	TRUE
AFLA_006200	9.63434	2.89687	1.7337	0.33095	0.80999	FALSE
AFLA_006210	1822.82	999.289	0.8672	0.12428	0.54244	FALSE
AFLA_006220	1674.5	1653.88	0.017882	0.94501	1	FALSE
AFLA_006230	790.233	541.268	0.54593	0.21456	0.68875	FALSE
AFLA_006240	3792.81	3451.99	0.13584	0.78801	1	FALSE
AFLA_006250	146.052	110.989	0.39606	0.57522	0.95745	FALSE
AFLA_006260	536.088	647.832	-0.27315	0.73667	0.99986	FALSE
AFLA_006270	1444.64	1340.62	0.10782	0.7659	0.99986	FALSE
AFLA_006280	2277.47	2065	0.14129	0.71992	0.99674	FALSE
AFLA_006290	697.965	1015.16	-0.54049	0.3305	0.80967	FALSE
AFLA_006300	24271.1	42984.4	-0.82457	0.13282	0.56298	FALSE
AFLA_006310	3390.99	3999.22	-0.23801	0.60823	0.96879	FALSE
AFLA_006320	1326.39	1346.52	-0.021723	0.97436	1	FALSE
AFLA_006330	3516.41	3251.42	0.11303	0.81761	1	FALSE
AFLA_006340	2046.7	137.756	3.8931	4.6214e-11	2.9401e-09	TRUE
AFLA_006350	7504.99	6928	0.11541	0.97471	1	FALSE
AFLA_006360	3163	800.423	1.9825	0.00029128	0.0060582	TRUE
AFLA_006370	6032.41	7336.13	-0.28229	0.57814	0.95745	FALSE
AFLA_006380	2603.3	4156.72	-0.6751	0.24644	0.73379	FALSE
AFLA_006390	1087.04	1108.59	-0.028327	0.97237	1	FALSE
AFLA_006400	547.747	325.464	0.75101	0.16799	0.62322	FALSE
AFLA_006410	784.699	753.072	0.059351	0.88748	1	FALSE
AFLA_006420	4391.86	4796.92	-0.12728	0.83209	1	FALSE
AFLA_006430	2073.44	2783.35	-0.42479	0.39368	0.85737	FALSE
AFLA_006440	4496.3	8251.28	-0.87588	0.29204	0.77959	FALSE
AFLA_006450	80.098	103.88	-0.37508	0.53935	0.94484	FALSE
AFLA_006460	1595.39	1255.77	0.34533	0.51568	0.9333	FALSE
AFLA_006470	988.991	915.09	0.11204	0.87156	1	FALSE
AFLA_006490	6854.49	8186.98	-0.25628	0.7122	0.99503	FALSE
AFLA_006500	409.163	371.007	0.14123	0.84332	1	FALSE
AFLA_006520	9118.24	9000.2	0.018798	0.98414	1	FALSE
AFLA_006530	958.803	957.564	0.0018666	0.93062	1	FALSE
AFLA_006540	7753.32	5277.07	0.55508	0.32706	0.8076	FALSE
AFLA_006550	2397.87	2579.28	-0.10522	0.97892	1	FALSE
AFLA_006560	3440.41	5091.84	-0.5656	0.27096	0.75805	FALSE
AFLA_006570	2094.88	3963.77	-0.92001	0.082181	0.44339	FALSE
AFLA_006580	5999.82	7386.66	-0.3	0.51315	0.93253	FALSE
AFLA_006590	408.213	819.987	-1.0063	0.34472	0.82091	FALSE
AFLA_006600	26.0387	34.964	-0.42521	0.64773	0.97752	FALSE
AFLA_006610	3960.98	6211.35	-0.64905	0.3061	0.78853	FALSE
AFLA_006620	694.05	444.97	0.64133	0.26833	0.75702	FALSE
AFLA_006630	1340.34	943.351	0.50673	0.35242	0.82792	FALSE
AFLA_006640	1062.39	943.247	0.17161	0.74566	0.99986	FALSE
AFLA_006650	1929.64	2150.94	-0.15663	0.71277	0.99546	FALSE
AFLA_006660	2287.67	2508.02	-0.13267	0.90618	1	FALSE
AFLA_006670	5148.53	6213.89	-0.27134	0.5783	0.95745	FALSE
AFLA_006680	3004.16	3856.12	-0.36019	0.59535	0.96317	FALSE
AFLA_006690	2198.63	3639.42	-0.7271	0.17483	0.63363	FALSE
AFLA_006700	849.599	840.444	0.01563	0.9284	1	FALSE
AFLA_006710	707.608	670.532	0.077644	0.76306	0.99986	FALSE
AFLA_006720	1293.18	1768.97	-0.45198	0.41896	0.87956	FALSE
AFLA_006730	5751.61	615.817	3.2234	1.5472e-08	7.251e-07	TRUE
AFLA_006740	1567	404.344	1.9544	0.00022833	0.0048642	TRUE
AFLA_006750	3038.04	2333.17	0.38085	0.43338	0.88824	FALSE
AFLA_006760	1861.29	842.292	1.1439	0.03461	0.2687	FALSE
AFLA_006770	4545.44	2912.99	0.64192	0.20725	0.67947	FALSE
AFLA_006780	4574.01	4903.95	-0.10048	0.85861	1	FALSE
AFLA_006790	1089.86	1139.65	-0.064441	0.9569	1	FALSE
AFLA_006800	1241.37	1378.07	-0.15071	0.93464	1	FALSE
AFLA_006810	3318	5299.06	-0.67543	0.24335	0.72926	FALSE
AFLA_006820	1237.59	1942.57	-0.65043	0.18559	0.6503	FALSE
AFLA_006830	1928.19	2850.57	-0.564	0.23738	0.7209	FALSE
AFLA_006840	4392.78	6089.45	-0.47118	0.37572	0.84188	FALSE
AFLA_006850	80.3463	77.0205	0.060991	0.93538	1	FALSE
AFLA_006860	2785.59	2721.63	0.033513	0.85556	1	FALSE
AFLA_006870	1337.64	1791.94	-0.42184	0.33564	0.81413	FALSE
AFLA_006880	1190.17	1152.85	0.045961	0.7893	1	FALSE
AFLA_006890	1488.64	1376.93	0.11254	0.70794	0.99442	FALSE
AFLA_006900	3334.13	3123.1	0.094334	0.88488	1	FALSE
AFLA_006910	9.9156	12.5993	-0.34557	0.80549	1	FALSE
AFLA_006920	660.035	162.083	2.0258	0.00024818	0.0052471	TRUE
AFLA_006930	855.667	719.359	0.25034	0.6122	0.96939	FALSE
AFLA_006940	1894.35	1711.33	0.14658	0.61105	0.96928	FALSE
AFLA_006950	6120.68	7346.51	-0.26337	0.68649	0.98678	FALSE
AFLA_006960	42104.7	147922	-1.8128	0.0002567	0.0053955	TRUE
AFLA_006970	2112.42	2292.39	-0.11796	0.90366	1	FALSE
AFLA_006980	3895	3661.83	0.089058	0.87122	1	FALSE
AFLA_006990	2839.85	3191.05	-0.16822	0.79053	1	FALSE
AFLA_007000	9113.9	14543.6	-0.67424	0.26199	0.74968	FALSE
AFLA_007010	24391.9	39774.8	-0.70545	0.13846	0.57546	FALSE
AFLA_007020	26451.7	56792.1	-1.1023	0.33905	0.81694	FALSE
AFLA_007030	3339.72	3539.24	-0.083714	0.8167	1	FALSE
AFLA_007040	7991.37	8044.46	-0.0095525	0.80815	1	FALSE
AFLA_007050	16993.8	14688.6	0.21031	0.85961	1	FALSE
AFLA_007060	4676.96	4165.21	0.16718	0.70444	0.99322	FALSE
AFLA_007070	14278.1	27776.7	-0.96007	0.21749	0.69325	FALSE
AFLA_007080	2678.64	2367.4	0.1782	0.7147	0.99599	FALSE
AFLA_007090	3551.33	4089.47	-0.20355	0.72506	0.99796	FALSE
AFLA_007100	1667.71	1442.4	0.20939	0.60784	0.96879	FALSE
AFLA_007110	8157.71	12454.6	-0.61045	0.39065	0.85506	FALSE
AFLA_007120	27191	24327.7	0.16053	0.81674	1	FALSE
AFLA_007130	0.283069	0	Inf	1	1	FALSE
AFLA_007140	8507.31	6906.32	0.30079	0.67154	0.98372	FALSE
AFLA_007150	814.187	545.524	0.57772	0.30091	0.78612	FALSE
AFLA_007160	295.455	370.446	-0.32633	0.56132	0.95356	FALSE
AFLA_007170	273.104	178.071	0.617	0.16679	0.6219	FALSE
AFLA_007180	2241.45	1723.9	0.37875	0.46442	0.90629	FALSE
AFLA_007190	19802.5	23955	-0.27465	0.66507	0.98162	FALSE
AFLA_007200	2176.88	1843.45	0.23985	0.7152	0.99601	FALSE
AFLA_007210	2664.85	2087.67	0.35216	0.52193	0.93664	FALSE
AFLA_007220	521.69	263.994	0.98269	0.072705	0.41403	FALSE
AFLA_007230	2631.46	2736.96	-0.056706	0.87895	1	FALSE
AFLA_007240	4598.24	5978.59	-0.37872	0.46296	0.90532	FALSE
AFLA_007250	817.478	946.509	-0.21144	0.70025	0.99104	FALSE
AFLA_007350	1640.91	73.6212	4.4782	4.6611e-13	3.996e-11	TRUE
AFLA_007360	151.308	3.99731	5.2423	4.8938e-06	0.00014797	TRUE
AFLA_007370	227.998	285.017	-0.32202	0.71712	0.99641	FALSE
AFLA_007380	24.4914	30.8111	-0.33117	0.61766	0.97044	FALSE
AFLA_007390	13.1918	6.01287	1.1335	0.41211	0.87452	FALSE
AFLA_007400	8.48798	4.48223	0.9212	0.48722	0.9184	FALSE
AFLA_007410	0	0	NA	NA	NA	NA
AFLA_007420	12.8348	12.4895	0.039349	0.94882	1	FALSE
AFLA_007430	3936.27	8718.28	-1.1472	0.17718	0.63697	FALSE
AFLA_007440	1174.43	2347.42	-0.99911	0.1958	0.66197	FALSE
AFLA_007450	9096.63	16725.8	-0.87867	0.17359	0.63245	FALSE
AFLA_007460	5000.33	9930.82	-0.98989	0.042875	0.30725	FALSE
AFLA_007470	17967.8	30150.1	-0.74675	0.25896	0.74774	FALSE
AFLA_007480	675.971	1197.9	-0.82548	0.076541	0.42603	FALSE
AFLA_007490	661.858	694.289	-0.069015	0.87903	1	FALSE
AFLA_007500	29.1078	62.4812	-1.102	0.13909	0.5764	FALSE
AFLA_007510	121.429	66.0522	0.87843	0.41227	0.87467	FALSE
AFLA_007520	8.11	13.1893	-0.7016	0.61553	0.97044	FALSE
AFLA_007530	527.171	1098.62	-1.0594	0.38744	0.85205	FALSE
AFLA_007540	2181.43	1576.95	0.46814	0.33827	0.81694	FALSE
AFLA_007550	7.31888	6.50201	0.17074	0.8406	1	FALSE
AFLA_007560	2825.71	84.1797	5.069	6.9288e-17	9.0203e-15	TRUE
AFLA_007570	2.31869	0.324666	2.8363	0.6331	0.97523	FALSE
AFLA_007580	1552.44	1668.15	-0.10371	0.69191	0.98878	FALSE
AFLA_007590	14.8617	10.6679	0.47831	0.82891	1	FALSE
AFLA_007600	6509.88	2017.88	1.6898	0.028501	0.23473	FALSE
AFLA_007610	63.3609	55.8601	0.18178	1	1	FALSE
AFLA_007620	401.813	436.647	-0.11994	0.8949	1	FALSE
AFLA_007630	2496.36	191.988	3.7007	1.9167e-10	1.1666e-08	TRUE
AFLA_007640	8337.6	19348.5	-1.2145	0.10769	0.50686	FALSE
AFLA_007650	123.313	245.45	-0.9931	0.078861	0.43225	FALSE
AFLA_007660	443.233	978.101	-1.1419	0.024748	0.21439	FALSE
AFLA_007670	91.8984	132.806	-0.53121	0.42498	0.88131	FALSE
AFLA_007680	28.5342	64.2217	-1.1704	0.3097	0.792	FALSE
AFLA_007690	1397.05	1349.37	0.050106	0.92057	1	FALSE
AFLA_007700	14396.8	13352.8	0.10861	0.9552	1	FALSE
AFLA_007710	302.455	104.056	1.5394	0.018359	0.17277	FALSE
AFLA_007720	23.0276	219.079	-3.25	0.022031	0.1978	FALSE
AFLA_007730	75.4774	21.9185	1.7839	0.10135	0.4912	FALSE
AFLA_007740	713.578	582	0.29405	0.94623	1	FALSE
AFLA_007750	13.1394	22.9848	-0.80678	0.40369	0.86839	FALSE
AFLA_007760	32782.7	44606.9	-0.44433	0.45978	0.90338	FALSE
AFLA_007770	2100.72	2243.39	-0.0948	1	1	FALSE
AFLA_007780	1063.61	1589.98	-0.58004	0.3213	0.80211	FALSE
AFLA_007790	411.691	1015.23	-1.3022	0.34955	0.82543	FALSE
AFLA_007800	5262.6	9279.93	-0.81834	0.097602	0.4829	FALSE
AFLA_007810	1510.14	14693.3	-3.2824	0.18878	0.65329	FALSE
AFLA_007820	129.836	1410.57	-3.4415	0.20804	0.68002	FALSE
AFLA_007830	480.224	3555.05	-2.8881	0.2407	0.72547	FALSE
AFLA_007840	2000.82	4086.46	-1.0303	0.29683	0.7836	FALSE
AFLA_007850	827.698	1343.7	-0.69904	0.32532	0.806	FALSE
AFLA_007860	4052.64	10383.9	-1.3574	0.1491	0.5902	FALSE
AFLA_007870	31.1027	443.893	-3.8351	0.11674	0.5267	FALSE
AFLA_007880	134.513	4.54533	4.8872	6.5519e-09	3.2323e-07	TRUE
AFLA_007890	4299.75	4078.05	0.076373	0.80532	1	FALSE
AFLA_007900	5464.48	4266.2	0.35713	0.53123	0.94165	FALSE
AFLA_007910	686.933	495.403	0.47157	0.40555	0.86949	FALSE
AFLA_007920	1163.76	907.252	0.35921	0.47285	0.9091	FALSE
AFLA_007930	514.478	1020.22	-0.98771	0.48149	0.91521	FALSE
AFLA_007940	178.404	178.329	0.00060413	0.86765	1	FALSE
AFLA_007950	174.137	422.778	-1.2797	0.13742	0.57317	FALSE
AFLA_007960	57.46	142.206	-1.3074	0.050913	0.34137	FALSE
AFLA_007970	7009.62	11869	-0.75979	0.26506	0.7543	FALSE
AFLA_007980	22.0463	223.748	-3.3433	0.19989	0.66702	FALSE
AFLA_007990	243.692	431.746	-0.82512	0.57306	0.95678	FALSE
AFLA_008000	0.290649	3.24666	-3.4816	0.37474	0.84127	FALSE
AFLA_008010	45.4891	69.3899	-0.6092	0.44546	0.89694	FALSE
AFLA_008020	2.08975	0	Inf	0.52513	0.93826	FALSE
AFLA_008030	0.584183	2.34023	-2.0022	0.73869	0.99986	FALSE
AFLA_008040	364.099	280.142	0.37817	0.3535	0.8285	FALSE
AFLA_008050	97.3184	60.2465	0.69184	0.18627	0.65149	FALSE
AFLA_008060	80.2826	73.9384	0.11876	0.71535	0.99601	FALSE
AFLA_008070	10.8341	20.0923	-0.89107	0.39002	0.855	FALSE
AFLA_008080	199.496	1063.91	-2.4149	0.015502	0.15318	FALSE
AFLA_008090	6.42493	26.2904	-2.0328	0.058894	0.36878	FALSE
AFLA_008100	94.6002	166.871	-0.81882	0.23554	0.71909	FALSE
AFLA_008110	42.2009	109.068	-1.3699	0.10507	0.50005	FALSE
AFLA_008120	2261.47	2098.83	0.10768	0.92795	1	FALSE
AFLA_008130	2298.44	2360.16	-0.038235	0.89055	1	FALSE
AFLA_008140	28.6766	0	Inf	2.3252e-05	0.00061918	TRUE
AFLA_008150	1046.34	831.78	0.33108	0.71736	0.99641	FALSE
AFLA_008160	36.669	29.07	0.33503	0.73365	0.9997	FALSE
AFLA_008170	46.5333	28.6987	0.69728	0.35742	0.83106	FALSE
AFLA_008180	2566.73	2429.2	0.079455	0.92711	1	FALSE
AFLA_008190	8132.37	15608.8	-0.94061	0.053218	0.34816	FALSE
AFLA_008200	220.983	235.828	-0.0938	0.69621	0.99005	FALSE
AFLA_008210	717.617	394.092	0.86468	0.15622	0.60395	FALSE
AFLA_008220	531.031	217.496	1.2878	0.022376	0.19966	FALSE
AFLA_008230	45.2045	32.6111	0.4711	0.47844	0.91334	FALSE
AFLA_008240	2205.69	2392.33	-0.11718	0.81391	1	FALSE
AFLA_008250	2639.09	2444.04	0.11077	0.79134	1	FALSE
AFLA_008260	147.744	156.631	-0.084268	0.87512	1	FALSE
AFLA_008270	2913.41	3415.89	-0.22955	0.67237	0.98372	FALSE
AFLA_008280	290.621	255.425	0.18624	0.74873	0.99986	FALSE
AFLA_008290	5191.6	5436.13	-0.066401	0.89637	1	FALSE
AFLA_008300	4292.63	4475.82	-0.060292	0.91936	1	FALSE
AFLA_008310	5827.21	20709.9	-1.8294	0.018781	0.17628	FALSE
AFLA_008320	328.047	430.537	-0.39224	0.75328	0.99986	FALSE
AFLA_008330	773.888	808.529	-0.063175	0.94781	1	FALSE
AFLA_008340	1047.11	850.539	0.29996	0.46157	0.90486	FALSE
AFLA_008350	156.794	785.376	-2.3245	0.015834	0.15557	FALSE
AFLA_008360	96.4754	120.363	-0.31915	0.60606	0.96822	FALSE
AFLA_008370	365.118	2218.3	-2.603	0.011656	0.12509	FALSE
AFLA_008380	2379.03	2828.16	-0.2495	0.6374	0.97582	FALSE
AFLA_008390	6029.88	6698.1	-0.15162	0.68404	0.98626	FALSE
AFLA_008400	13.2015	5.97069	1.1447	0.26067	0.74968	FALSE
AFLA_008410	869.135	1697.86	-0.96606	0.74387	0.99986	FALSE
AFLA_008420	34.0008	9.47907	1.8427	0.048175	0.33187	FALSE
AFLA_008430	11.5266	35.4867	-1.6223	0.14858	0.58923	FALSE
AFLA_008440	234.928	142.917	0.71704	0.18763	0.65296	FALSE
AFLA_008450	1285.25	2548.29	-0.98748	0.12516	0.54515	FALSE
AFLA_008460	686.409	1569.54	-1.1932	0.019172	0.17863	FALSE
AFLA_008470	40.4784	33.7289	0.26317	0.80815	1	FALSE
AFLA_008480	24201.1	23305.7	0.054391	0.92179	1	FALSE
AFLA_008490	5200.52	14022.5	-1.431	0.070782	0.40904	FALSE
AFLA_008500	1692.13	1781.03	-0.073868	0.8813	1	FALSE
AFLA_008510	7.03762	46.9278	-2.7373	0.0947	0.47401	FALSE
AFLA_008520	336.242	562.269	-0.74176	0.1596	0.60994	FALSE
AFLA_008530	522.774	365.352	0.5169	0.26563	0.75466	FALSE
AFLA_008550	226.412	172.649	0.39111	0.4506	0.90016	FALSE
AFLA_008560	759.094	409.198	0.89148	0.12481	0.54398	FALSE
AFLA_008570	410.331	580.049	-0.49939	0.26703	0.75548	FALSE
AFLA_008580	81.9094	61.0821	0.42328	0.47338	0.90988	FALSE
AFLA_008590	417.546	327.351	0.3511	0.53372	0.94373	FALSE
AFLA_008600	1363.62	1045.05	0.38387	0.587	0.96047	FALSE
AFLA_008610	15.7553	31.1693	-0.98429	0.32657	0.80724	FALSE
AFLA_008620	1985.07	2416.51	-0.28374	0.61335	0.96961	FALSE
AFLA_008630	3214.95	8823.85	-1.4566	0.45072	0.90016	FALSE
AFLA_008640	364.811	554.053	-0.60288	0.69929	0.9907	FALSE
AFLA_008650	156.969	45.3794	1.7904	0.0042218	0.058309	FALSE
AFLA_008660	66.4164	54.0996	0.29592	0.66735	0.9829	FALSE
AFLA_008670	1153.43	33.1333	5.1215	7.4723e-16	8.755e-14	TRUE
AFLA_008680	8.06814	0.497558	4.0193	0.086223	0.4527	FALSE
AFLA_008690	2106.68	689.485	1.6114	0.0021126	0.032677	TRUE
AFLA_008700	0	0.847553	#NAME?	0.83379	1	FALSE
AFLA_008710	0.283069	0	Inf	1	1	FALSE
AFLA_008720	1147.89	1389	-0.27507	0.52108	0.93595	FALSE
AFLA_008730	52.1335	52.9818	-0.023285	0.94823	1	FALSE
AFLA_008740	827.118	2224.34	-1.4272	0.25767	0.7468	FALSE
AFLA_008750	219.104	100.768	1.1206	0.047396	0.32875	FALSE
AFLA_008760	22.2184	15.6182	0.50853	0.47505	0.91149	FALSE
AFLA_008770	21.5953	4.52461	2.2549	0.077077	0.42666	FALSE
AFLA_008780	1.79622	0.995115	0.85203	0.83958	1	FALSE
AFLA_008790	4.08062	7.0122	-0.78108	0.65354	0.97782	FALSE
AFLA_008800	5.25945	2.69022	0.96719	0.59477	0.96299	FALSE
AFLA_008810	1.16259	0.324666	1.8403	0.89684	1	FALSE
AFLA_008820	469.215	1145.5	-1.2877	0.06174	0.37709	FALSE
AFLA_008830	1392.61	2235.81	-0.68301	0.25344	0.74113	FALSE
AFLA_008840	6124.69	4720.9	0.37558	0.41911	0.87956	FALSE
AFLA_008850	165.842	182.46	-0.13778	0.94143	1	FALSE
AFLA_008860	11.2017	17.246	-0.62254	0.7111	0.99484	FALSE
AFLA_008870	4.68754	8.91817	-0.92791	0.49042	0.9201	FALSE
AFLA_008880	5.19378	3.98467	0.38232	0.77821	1	FALSE
AFLA_008890	8968.31	8358.08	0.10166	0.90198	1	FALSE
AFLA_008900	62.9213	54.8667	0.19762	0.85758	1	FALSE
AFLA_008910	7744.07	1844.92	2.0695	3.4863e-05	0.00088961	TRUE
AFLA_008920	9070.15	11243	-0.30983	0.61988	0.97164	FALSE
AFLA_008930	9.13965	42.2459	-2.2086	0.18176	0.6434	FALSE
AFLA_008940	5.98235	0	Inf	0.097519	0.4829	FALSE
AFLA_008950	5.796	16.9174	-1.5454	0.23633	0.71996	FALSE
AFLA_008960	380.906	556.471	-0.54687	0.65267	0.97768	FALSE
AFLA_008970	584.799	658.423	-0.17107	0.85655	1	FALSE
AFLA_008980	2381.94	3130.77	-0.39438	0.48437	0.91682	FALSE
AFLA_008990	14809	17921.7	-0.27523	0.53855	0.94427	FALSE
AFLA_009000	46999.9	75553.4	-0.68484	0.22145	0.69953	FALSE
AFLA_009010	166.924	104.062	0.68174	0.28251	0.77079	FALSE
AFLA_009020	18503.2	24011.4	-0.37594	0.56322	0.95356	FALSE
AFLA_009030	405.389	320.379	0.33953	0.58658	0.96047	FALSE
AFLA_009040	855.227	3257.04	-1.9292	0.18169	0.64329	FALSE
AFLA_009050	2757.59	2906.97	-0.07611	0.89939	1	FALSE
AFLA_009060	314.436	339.624	-0.11117	0.68127	0.98576	FALSE
AFLA_009070	1092.08	117.402	3.2175	2.8342e-08	1.2611e-06	TRUE
AFLA_009080	1774.31	1465.25	0.27612	0.564	0.95356	FALSE
AFLA_009090	5317.73	4547.9	0.22561	0.54961	0.94989	FALSE
AFLA_009100	2900.29	2981.59	-0.039884	0.92897	1	FALSE
AFLA_009110	17910.5	11036	0.69859	0.1764	0.63563	FALSE
AFLA_009120	27.3584	27.0535	0.016171	0.96198	1	FALSE
AFLA_009130	5.34968	18.1776	-1.7646	0.15252	0.59734	FALSE
AFLA_009140	13.7799	12.9493	0.089693	0.96025	1	FALSE
AFLA_009150	3.45096	3.61356	-0.066424	1	1	FALSE
AFLA_009160	17.1064	27.9308	-0.70732	0.4057	0.86968	FALSE
AFLA_009170	4869.8	10592.9	-1.1212	0.023751	0.2078	FALSE
AFLA_009180	0.903341	11.022	-3.609	0.054884	0.35463	FALSE
AFLA_009190	3.13938	7.36621	-1.2304	0.4713	0.90842	FALSE
AFLA_009200	160.18	232.19	-0.53561	0.37803	0.84365	FALSE
AFLA_009210	526.63	953.164	-0.85594	0.16279	0.61418	FALSE
AFLA_009220	166.592	139.705	0.25393	0.84047	1	FALSE
AFLA_009230	0.591762	0.324666	0.86606	1	1	FALSE
AFLA_009240	2300.54	4107.87	-0.83642	0.070895	0.40936	FALSE
AFLA_009250	912.98	150.394	2.6018	0.00096809	0.016763	TRUE
AFLA_009260	1524.66	311.478	2.2913	0.015369	0.15261	FALSE
AFLA_009270	364.869	522.811	-0.51891	0.30213	0.78612	FALSE
AFLA_009280	171.565	145.254	0.24018	0.81788	1	FALSE
AFLA_009290	28.7933	4.68467	2.6197	0.01279	0.13339	FALSE
AFLA_009300	45.1573	14.9689	1.593	0.063778	0.38502	FALSE
AFLA_009310	188.996	77.8342	1.2799	0.057775	0.3646	FALSE
AFLA_009320	107.713	77.1086	0.48222	0.40466	0.8684	FALSE
AFLA_009330	23.9432	22.8495	0.067453	0.97402	1	FALSE
AFLA_009340	83.0999	47.7321	0.79989	0.1949	0.6611	FALSE
AFLA_009350	0	0.497558	#NAME?	0.97172	1	FALSE
AFLA_009360	8.90145	63.7338	-2.8399	0.38082	0.84644	FALSE
AFLA_009370	17.1215	64.8219	-1.9207	0.46194	0.90486	FALSE
AFLA_009380	329.227	2960.18	-3.1685	0.0026284	0.039567	TRUE
AFLA_009390	2.8924	5.89927	-1.0283	0.57037	0.95598	FALSE
AFLA_009400	17.9307	56.7571	-1.6624	0.19579	0.66197	FALSE
AFLA_009410	217.928	1003.9	-2.2037	0.015451	0.15317	FALSE
AFLA_009420	1392.32	2503.83	-0.84665	0.13522	0.56752	FALSE
AFLA_009430	3203.03	5705.91	-0.83302	0.11659	0.5267	FALSE
AFLA_009440	114.665	115.096	-0.0054139	0.81932	1	FALSE
AFLA_009450	0.290649	0	Inf	1	1	FALSE
AFLA_009460	41.8194	23.5286	0.82976	0.31794	0.79912	FALSE
AFLA_009470	282.919	10.7646	4.716	6.5243e-11	4.0769e-09	TRUE
AFLA_009480	50.7395	31.245	0.69948	0.38927	0.85425	FALSE
AFLA_009490	169.436	177.507	-0.067135	0.91291	1	FALSE
AFLA_009500	43.2274	64.9483	-0.58735	0.4317	0.88693	FALSE
AFLA_009510	748.76	1041.15	-0.4756	0.26726	0.75566	FALSE
AFLA_009520	17.7341	96.5185	-2.4443	0.048168	0.33187	FALSE
AFLA_009530	366.673	8.13396	5.4944	8.0306e-15	8.4261e-13	TRUE
AFLA_009540	56.1386	52.4815	0.097185	0.98859	1	FALSE
AFLA_009550	7.25609	0.674662	3.427	0.1801	0.64147	FALSE
AFLA_009560	0.283069	0.497558	-0.81371	1	1	FALSE
AFLA_009570	4.81975	36.685	-2.9282	0.060837	0.3745	FALSE
AFLA_009580	138.106	46.1126	1.5825	0.0041337	0.057487	FALSE
AFLA_009590	19.7099	15.3822	0.35766	0.65498	0.97805	FALSE
AFLA_009600	36.7364	44.6497	-0.28144	0.74603	0.99986	FALSE
AFLA_009610	3.79574	1.99023	0.93145	0.64211	0.97751	FALSE
AFLA_009620	3.44231	3.57153	-0.053167	0.99946	1	FALSE
AFLA_009630	940.544	2505.13	-1.4133	0.0037461	0.053041	FALSE
AFLA_009640	0	0.497558	#NAME?	0.97172	1	FALSE
AFLA_009650	0	0	NA	NA	NA	NA
AFLA_009660	0	0	NA	NA	NA	NA
AFLA_009670	0	1.29867	#NAME?	0.63609	0.97523	FALSE
AFLA_009680	20.5126	3.04864	2.7503	0.044426	0.31483	FALSE
AFLA_009690	40.0988	29.5246	0.44164	0.63991	0.97668	FALSE
AFLA_009700	6.68526	9.77826	-0.54859	0.96816	1	FALSE
AFLA_009710	68.4923	75.8438	-0.14709	0.97591	1	FALSE
AFLA_009720	83.63	43.8994	0.92982	0.14675	0.58805	FALSE
AFLA_009730	114.003	83.3836	0.45124	0.3847	0.84944	FALSE
AFLA_009740	107714	633.507	7.4096	4.118e-28	6.4332e-25	TRUE
AFLA_009750	287.676	132.377	1.1198	0.08215	0.44339	FALSE
AFLA_009760	2.64254	1.47156	0.84458	0.8572	1	FALSE
AFLA_009770	5.53206	6.25734	-0.17773	0.97753	1	FALSE
AFLA_009780	16.1269	26.4802	-0.71545	0.5097	0.93015	FALSE
AFLA_009790	377.784	190.874	0.98494	0.11986	0.53551	FALSE
AFLA_009800	87.342	70.649	0.30601	0.79832	1	FALSE
AFLA_009810	0	2.74931	#NAME?	0.32013	0.80031	FALSE
AFLA_009820	36.9412	0.674662	5.7749	0.1049	0.50005	FALSE
AFLA_009830	13.9462	3.14996	2.1465	0.33554	0.81413	FALSE
AFLA_009840	30.5254	42.0618	-0.4625	0.64361	0.97751	FALSE
AFLA_009850	1.98148	4.77329	-1.2684	0.5576	0.95246	FALSE
AFLA_009860	40.4235	15.1972	1.4114	0.52628	0.9395	FALSE
AFLA_009870	946.786	30.0515	4.9775	6.2783e-15	6.6371e-13	TRUE
AFLA_009880	2.27213	0.497558	2.1911	0.62072	0.97207	FALSE
AFLA_009890	0	2.29799	#NAME?	0.39	0.855	FALSE
AFLA_009900	321.284	296.187	0.11734	0.88665	1	FALSE
AFLA_009910	114.171	100.575	0.18292	0.91004	1	FALSE
AFLA_009920	0.283069	0	Inf	1	1	FALSE
AFLA_009930	9.43788	7.83021	0.26941	0.85296	1	FALSE
AFLA_009940	113.647	20.5308	2.4687	0.00086865	0.015286	TRUE
AFLA_009950	393.594	364.82	0.10952	0.95517	1	FALSE
AFLA_009960	18.7922	58.4757	-1.6377	0.099094	0.48731	FALSE
AFLA_009970	7.83343	18.2869	-1.2231	0.38951	0.8545	FALSE
AFLA_009980	950.009	7.99021	6.8936	8.4604e-22	2.5859e-19	TRUE
AFLA_009990	3991.39	108.606	5.1997	1.9344e-17	2.6715e-15	TRUE
AFLA_010000	876.69	220.34	1.9923	0.000422	0.0082868	TRUE
AFLA_010010	2468.89	443.971	2.4753	9.6103e-06	0.00027464	TRUE
AFLA_010020	2154.43	815.554	1.4015	0.010961	0.11902	FALSE
AFLA_010030	2600.73	57.8043	5.4916	3.2894e-18	5.0271e-16	TRUE
AFLA_010040	234.109	83.3499	1.4899	0.014522	0.14698	FALSE
AFLA_010050	239.181	318.894	-0.41498	0.36653	0.83621	FALSE
AFLA_010060	43.1101	68.5487	-0.6691	0.29609	0.78296	FALSE
AFLA_010070	26.7436	28.504	-0.09197	0.9606	1	FALSE
AFLA_010080	55.5589	293.107	-2.3993	6.6068e-05	0.0016043	TRUE
AFLA_010090	196.049	5.19466	5.238	4.363e-11	2.7883e-09	TRUE
AFLA_010100	0.301114	7.39595	-4.6184	0.067696	0.39742	FALSE
AFLA_010110	11.8296	9.84557	0.26485	0.80745	1	FALSE
AFLA_010120	476.55	385.463	0.30603	0.49794	0.92287	FALSE
AFLA_010130	370.507	369.438	0.0041689	0.91081	1	FALSE
AFLA_010140	589.212	227.335	1.374	0.009323	0.1058	FALSE
AFLA_010150	101.083	59.7112	0.75947	0.134	0.56525	FALSE
AFLA_010160	1.18641	0	Inf	0.75767	0.99986	FALSE
AFLA_010170	99.5686	1538.35	-3.9495	0.29031	0.77834	FALSE
AFLA_010180	2592.4	1968.53	0.39717	0.37559	0.84188	FALSE
AFLA_010190	346.921	694.862	-1.0021	0.54723	0.94906	FALSE
AFLA_010200	219.126	381.99	-0.80178	0.1989	0.66568	FALSE
AFLA_010210	139.784	382.713	-1.4531	0.055387	0.35657	FALSE
AFLA_010220	5.87791	6.44307	-0.13244	0.9179	1	FALSE
AFLA_010230	85.9802	71.2646	0.27082	0.53404	0.94379	FALSE
AFLA_010240	58.6252	75.5316	-0.36556	0.7674	0.99986	FALSE
AFLA_010250	4.72471	10.6807	-1.1767	0.65002	0.9776	FALSE
AFLA_010260	0.283069	0	Inf	1	1	FALSE
AFLA_010270	3.18956	0	Inf	0.32561	0.80614	FALSE
AFLA_010280	0.566138	2.922	-2.3677	0.49907	0.92304	FALSE
AFLA_010290	0	4.97558	#NAME?	0.30161	0.78612	FALSE
AFLA_010300	0	0	NA	NA	NA	NA
AFLA_010310	5.45988	6.79292	-0.31516	0.99906	1	FALSE
AFLA_010320	0	0	NA	NA	NA	NA
AFLA_010330	4.59551	0.349996	3.7148	0.29558	0.78293	FALSE
AFLA_010340	0.591762	0	Inf	0.94231	1	FALSE
AFLA_010350	0	0.324666	#NAME?	0.97169	1	FALSE
AFLA_010360	56.1983	132.263	-1.2348	0.039584	0.2937	FALSE
AFLA_010370	3.52964	2.62266	0.42849	0.99066	1	FALSE
AFLA_010380	0.856786	1.64866	-0.94429	0.83734	1	FALSE
AFLA_010390	2.33673	3.47463	-0.57237	0.8073	1	FALSE
AFLA_010400	16.2135	30.4404	-0.90879	0.40369	0.86839	FALSE
AFLA_010410	16.811	29.3144	-0.8022	0.41328	0.87546	FALSE
AFLA_010420	53.0915	51.3676	0.047622	0.92194	1	FALSE
AFLA_010430	0	0	NA	NA	NA	NA
AFLA_010440	22.5507	14.8551	0.60222	0.61739	0.97044	FALSE
AFLA_010450	54.3393	43.3596	0.32564	0.62901	0.97411	FALSE
AFLA_010460	172.471	216.468	-0.3278	0.53562	0.94427	FALSE
AFLA_010470	43.6263	10.1706	2.1008	0.1225	0.53826	FALSE
AFLA_010480	17.5222	2.3149	2.9202	0.02817	0.23339	FALSE
AFLA_010490	5.23564	5.66288	-0.11317	0.98517	1	FALSE
AFLA_010500	7.54386	10.0904	-0.41961	0.92758	1	FALSE
AFLA_010510	0.856786	0	Inf	0.8542	1	FALSE
AFLA_010520	0	0	NA	NA	NA	NA
AFLA_010530	2.35477	0	Inf	0.46757	0.90755	FALSE
AFLA_010540	156.213	0	Inf	4.6509e-15	4.9918e-13	TRUE
AFLA_010550	67.0791	50.0552	0.42234	0.49923	0.9231	FALSE
AFLA_010560	17.3049	15.8249	0.12898	0.81122	1	FALSE
AFLA_010570	151.794	335.61	-1.1447	0.11589	0.52557	FALSE
AFLA_010580	2934.74	4779.32	-0.70357	0.26915	0.75702	FALSE
AFLA_010590	234.116	318.947	-0.44609	0.37573	0.84188	FALSE
AFLA_010600	42.3762	153.892	-1.8606	0.042486	0.30571	FALSE
AFLA_010610	63.5677	182.839	-1.5242	0.0095234	0.10755	FALSE
AFLA_010620	518.156	608.752	-0.23247	0.63149	0.97501	FALSE
AFLA_010630	2542.76	1023.3	1.3132	0.0089052	0.10231	FALSE
AFLA_010640	937.763	948.588	-0.016559	0.9683	1	FALSE
AFLA_010650	2.97216	0.847553	1.8101	0.61932	0.9713	FALSE
AFLA_010660	0	0	NA	NA	NA	NA
AFLA_010670	0	0	NA	NA	NA	NA
AFLA_010680	14.9111	52.4122	-1.8135	0.067334	0.39609	FALSE
AFLA_010690	30.9469	91.7992	-1.5687	0.02649	0.2228	FALSE
AFLA_010700	311.45	508.671	-0.70773	0.14004	0.57717	FALSE
AFLA_010710	43.6618	45.9734	-0.074426	0.77537	1	FALSE
AFLA_010720	82.8459	86.9843	-0.070325	0.79649	1	FALSE
AFLA_010730	6.39931	23.7147	-1.8898	0.14979	0.59199	FALSE
AFLA_010740	465.653	1358.04	-1.5442	0.12834	0.55269	FALSE
AFLA_010750	1.74966	1.99444	-0.18891	1	1	FALSE
AFLA_010760	777.533	2473.4	-1.6695	0.0015898	0.025487	TRUE
AFLA_010770	453.289	649.153	-0.51813	0.49552	0.92125	FALSE
AFLA_010780	862.45	1355.42	-0.65223	0.48755	0.9184	FALSE
AFLA_010790	188.272	2903.04	-3.9467	0.012475	0.13139	FALSE
AFLA_010800	637.313	2187.8	-1.7794	0.10016	0.48961	FALSE
AFLA_010810	5122.68	5656.49	-0.14301	0.66868	0.9829	FALSE
AFLA_010820	18.5538	64.8992	-1.8065	0.17167	0.62912	FALSE
AFLA_010830	28.1515	38.8651	-0.46526	0.52708	0.94009	FALSE
AFLA_010840	8.83577	10.8706	-0.299	0.75061	0.99986	FALSE
AFLA_010850	0	0	NA	NA	NA	NA
AFLA_010860	838.545	1876.94	-1.1624	0.13261	0.5628	FALSE
AFLA_010870	62.9549	147.605	-1.2294	0.057707	0.3646	FALSE
AFLA_010880	333.885	526.047	-0.65584	0.30303	0.78612	FALSE
AFLA_010890	2003.02	1827.63	0.1322	0.90176	1	FALSE
AFLA_010900	303.107	560.261	-0.88627	0.11928	0.53446	FALSE
AFLA_010910	19125	31985.3	-0.74194	0.11594	0.52557	FALSE
AFLA_010920	17.0226	7.94402	1.0995	0.26253	0.75008	FALSE
AFLA_010930	5434.78	5834.19	-0.10231	0.69916	0.9907	FALSE
AFLA_010940	1440.57	1500.52	-0.058828	0.84402	1	FALSE
AFLA_010950	10584.2	7495.74	0.49777	0.41567	0.877	FALSE
AFLA_010960	761.816	559.967	0.4441	0.72947	0.99943	FALSE
AFLA_010970	15.3405	73.3089	-2.2566	0.067329	0.39609	FALSE
AFLA_010980	58.0922	192.512	-1.7285	0.053754	0.35022	FALSE
AFLA_010990	559.191	1631.27	-1.5446	0.07833	0.43121	FALSE
AFLA_011000	1.44566	0.649333	1.1547	0.92855	1	FALSE
AFLA_011010	25.2485	28.0659	-0.15262	0.90376	1	FALSE
AFLA_011020	0	0	NA	NA	NA	NA
AFLA_011030	0	0	NA	NA	NA	NA
AFLA_011040	57.5834	201.368	-1.8061	0.050733	0.34048	FALSE
AFLA_011050	53.2113	155.059	-1.543	0.16353	0.6164	FALSE
AFLA_011060	88.9248	173.379	-0.96327	0.17135	0.62878	FALSE
AFLA_011070	234.426	298.716	-0.34964	0.47488	0.91149	FALSE
AFLA_011080	647.375	299.958	1.1098	0.032007	0.25396	FALSE
AFLA_011090	1090.15	357.103	1.6101	0.0027094	0.040655	TRUE
AFLA_011100	278.577	188.128	0.56636	0.21596	0.69099	FALSE
AFLA_011110	459.96	123.807	1.8934	0.00052303	0.009951	TRUE
AFLA_011120	76.9587	22.1707	1.7954	0.02597	0.22038	FALSE
AFLA_011130	1772.08	1113.37	0.6705	0.24868	0.73533	FALSE
AFLA_011140	14.9909	0	Inf	0.0027591	0.041138	TRUE
AFLA_011150	74.509	2.32332	5.0032	5.3344e-07	1.9133e-05	TRUE
AFLA_011160	27.6047	2.12089	3.7022	0.0056561	0.072825	FALSE
AFLA_011170	87.9104	10.3813	3.082	0.0011925	0.019885	TRUE
AFLA_011180	3.19533	0.324666	3.2989	0.47789	0.91306	FALSE
AFLA_011190	3.79936	0	Inf	0.25176	0.739	FALSE
AFLA_011200	1352.85	110.365	3.6156	0.0001915	0.0041616	TRUE
AFLA_011210	234.352	28.6769	3.0307	8.2498e-07	2.8499e-05	TRUE
AFLA_011220	1929.82	127.336	3.9218	2.6669e-12	2.0602e-10	TRUE
AFLA_011230	2028.94	1142.97	0.82794	0.10678	0.50416	FALSE
AFLA_011240	2300.53	3166.66	-0.46099	0.34281	0.81887	FALSE
AFLA_011250	971.356	1114.56	-0.19841	0.65453	0.97782	FALSE
AFLA_011260	42.0605	91.5175	-1.1216	0.093677	0.47061	FALSE
AFLA_011270	1034.46	2653.2	-1.3589	0.31214	0.79447	FALSE
AFLA_011280	1269.19	2494.14	-0.97464	0.16025	0.61109	FALSE
AFLA_011290	13843.9	28791.2	-1.0564	0.039848	0.29456	FALSE
AFLA_011300	3131.39	3830.04	-0.29056	0.43679	0.89144	FALSE
AFLA_011310	257.256	339.65	-0.40085	0.43431	0.88925	FALSE
AFLA_011320	7.77387	21.0997	-1.4405	0.15524	0.60178	FALSE
AFLA_011330	170.281	7545.86	-5.4697	0.11141	0.51528	FALSE
AFLA_011340	0.301114	0.324666	-0.10865	1	1	FALSE
AFLA_011350	4.70378	8.70731	-0.88841	0.58162	0.95969	FALSE
AFLA_011360	1128.5	2890.94	-1.3571	0.0053729	0.070338	FALSE
AFLA_011370	1031.15	1884.19	-0.86969	0.099075	0.48731	FALSE
AFLA_011380	80.7533	101.359	-0.32788	0.51569	0.9333	FALSE
AFLA_011390	37.9197	75.5958	-0.99536	0.14787	0.58895	FALSE
AFLA_011400	67.1732	87.124	-0.37518	0.44499	0.89694	FALSE
AFLA_011410	89.9732	19.3877	2.2144	0.0031181	0.04529	TRUE
AFLA_011420	0.581297	2.69022	-2.2104	0.65731	0.97952	FALSE
AFLA_011430	1.47417	7.05443	-2.2586	0.31991	0.8002	FALSE
AFLA_011440	613.692	924.318	-0.59087	0.32376	0.80401	FALSE
AFLA_011450	19.0004	7.91864	1.2627	0.36279	0.83425	FALSE
AFLA_011460	4193.27	4119.81	0.025495	0.9975	1	FALSE
AFLA_011470	1339.51	1672.69	-0.32047	0.58871	0.96047	FALSE
AFLA_011480	2679.94	6653.73	-1.312	0.011879	0.12643	FALSE
AFLA_011490	1343.86	39.8341	5.0762	1.3155e-11	9.2479e-10	TRUE
AFLA_011500	0.566138	1.99023	-1.8137	0.83079	1	FALSE
AFLA_011510	3.21914	4.47802	-0.47618	1	1	FALSE
AFLA_011520	110.603	410.857	-1.8932	0.22008	0.69724	FALSE
AFLA_011530	4153.63	41301.8	-3.3138	0.04505	0.3183	FALSE
AFLA_011540	64.5306	587.831	-3.1873	0.34065	0.81786	FALSE
AFLA_011550	506.103	818.059	-0.69277	0.68212	0.98576	FALSE
AFLA_011560	1705.65	1309.72	0.38107	0.48382	0.91678	FALSE
AFLA_011570	1566.35	1735.81	-0.1482	0.80078	1	FALSE
AFLA_011580	8071.05	13124	-0.70138	0.21302	0.68613	FALSE
AFLA_011590	1599.42	1659.6	-0.05329	0.91522	1	FALSE
AFLA_011600	4007.29	4458.35	-0.15388	0.78773	1	FALSE
AFLA_011610	2663.13	4489.65	-0.75348	0.1824	0.64432	FALSE
AFLA_011620	2036.76	1525.66	0.41684	0.38544	0.85035	FALSE
AFLA_011630	2176.11	2061.54	0.078032	0.86741	1	FALSE
AFLA_011640	3313.3	3425.79	-0.048166	0.99622	1	FALSE
AFLA_011650	2646.69	3807.99	-0.52484	0.34722	0.82321	FALSE
AFLA_011660	6724.88	9411.85	-0.48497	0.35916	0.83181	FALSE
AFLA_011670	69.5406	44.8693	0.63213	0.41734	0.87827	FALSE
AFLA_011680	335.411	441.368	-0.39605	0.55122	0.95082	FALSE
AFLA_011690	49.8705	25.9532	0.94227	0.23839	0.72228	FALSE
AFLA_011700	4482.36	15671.1	-1.8058	0.024023	0.20927	FALSE
AFLA_011710	174.98	150.39	0.21848	0.75637	0.99986	FALSE
AFLA_011720	3124.93	3301.31	-0.079214	0.89238	1	FALSE
AFLA_011730	688.327	799.503	-0.21601	0.86291	1	FALSE
AFLA_011740	4004.77	7633.9	-0.9307	0.070149	0.40671	FALSE
AFLA_011750	873.491	912.545	-0.063102	0.98891	1	FALSE
AFLA_011760	2789.63	3836.15	-0.45958	0.41668	0.87821	FALSE
AFLA_011770	28085.2	10873.6	1.369	0.015041	0.15052	FALSE
AFLA_011780	1265.15	649.583	0.96173	0.10593	0.50149	FALSE
AFLA_011790	2191.36	2234.59	-0.028183	0.85102	1	FALSE
AFLA_011800	12955.3	6777.08	0.93481	0.1412	0.57902	FALSE
AFLA_011810	2591.6	2379.8	0.123	0.86993	1	FALSE
AFLA_011820	3313.64	3708.74	-0.16251	0.77136	1	FALSE
AFLA_011830	4.89193	0.497558	3.2975	0.25966	0.74858	FALSE
AFLA_011840	0	1.29867	#NAME?	0.63609	0.97523	FALSE
AFLA_011850	0.566138	0.324666	0.8022	1	1	FALSE
AFLA_011860	1526.96	2129.17	-0.47963	0.42945	0.88539	FALSE
AFLA_011870	148.87	172.148	-0.2096	0.73008	0.99943	FALSE
AFLA_011880	511.241	357.798	0.51486	0.30373	0.78612	FALSE
AFLA_011890	823.093	793.457	0.052904	0.92483	1	FALSE
AFLA_011900	2975.61	3030.42	-0.026335	0.98368	1	FALSE
AFLA_011910	143.406	88.0433	0.70382	0.22945	0.71041	FALSE
AFLA_011920	1088.98	1354	-0.31425	0.51355	0.93253	FALSE
AFLA_011930	1230.69	1258.32	-0.032037	0.96188	1	FALSE
AFLA_011940	4467.26	4677.12	-0.066228	0.94754	1	FALSE
AFLA_011950	1030.19	1342.65	-0.38217	0.42256	0.88015	FALSE
AFLA_011960	2161.22	2074.3	0.059223	0.8517	1	FALSE
AFLA_011970	1220.15	3905.98	-1.6786	0.16041	0.61118	FALSE
AFLA_011980	934.941	800.132	0.22464	0.64557	0.97752	FALSE
AFLA_011990	84.7506	143.752	-0.76229	0.26996	0.75702	FALSE
AFLA_012000	293.137	723.357	-1.3031	0.050072	0.33861	FALSE
AFLA_012010	1708.73	4107.92	-1.2655	0.038313	0.28699	FALSE
AFLA_012020	2221.07	1368.85	0.69829	0.17153	0.62887	FALSE
AFLA_012030	7711.95	2468.99	1.6432	0.0027267	0.040871	TRUE
AFLA_012040	58.3527	42.9668	0.44158	0.59664	0.96372	FALSE
AFLA_012050	5116.76	2497.27	1.0349	0.35568	0.8302	FALSE
AFLA_012060	3021.19	3613.53	-0.25829	0.77217	1	FALSE
AFLA_012070	2827.84	2062.33	0.45543	0.27546	0.76301	FALSE
AFLA_012080	12190.1	4669.17	1.3845	0.050005	0.33844	FALSE
AFLA_012090	3477.53	3041.11	0.19347	0.71702	0.99641	FALSE
AFLA_012100	3751.37	3323.9	0.17454	0.76027	0.99986	FALSE
AFLA_012110	2579.64	2050.89	0.33092	0.56043	0.95356	FALSE
AFLA_012120	1617.75	888.788	0.86407	0.093936	0.47119	FALSE
AFLA_012130	819.57	978.49	-0.25569	0.67224	0.98372	FALSE
AFLA_012140	1955.17	1609.39	0.28078	0.58077	0.9591	FALSE
AFLA_012150	2181.36	2086.14	0.064393	0.90536	1	FALSE
AFLA_012160	13625.2	15872.9	-0.22029	0.61607	0.97044	FALSE
AFLA_012170	4653.64	4860.15	-0.062643	0.91259	1	FALSE
AFLA_012180	1101.79	1151.91	-0.064171	0.93071	1	FALSE
AFLA_012190	11792.9	7979.24	0.56359	0.29572	0.78293	FALSE
AFLA_012200	38596.1	47143.4	-0.2886	0.68177	0.98576	FALSE
AFLA_012210	0	0	NA	NA	NA	NA
AFLA_012220	1229.23	1557.58	-0.34156	0.57248	0.95678	FALSE
AFLA_012230	10420.3	10113	0.043179	0.9666	1	FALSE
AFLA_012240	8205.77	5811.44	0.49774	0.34552	0.8214	FALSE
AFLA_012250	5185.21	5143.34	0.011696	1	1	FALSE
AFLA_012260	1722.98	1405.51	0.29381	0.61167	0.96939	FALSE
AFLA_012270	3529.11	3051.14	0.20995	0.81782	1	FALSE
AFLA_012370	923.837	1210.2	-0.38953	0.4537	0.90175	FALSE
AFLA_012380	2743.98	2922.49	-0.090928	0.91995	1	FALSE
AFLA_012390	83.4121	24.8272	1.7483	0.027211	0.22746	FALSE
AFLA_012400	5915.44	1503.23	1.9764	0.00021478	0.004623	TRUE
AFLA_012410	7839.31	11759.8	-0.58507	0.27351	0.76136	FALSE
AFLA_012420	1051.44	1032	0.026924	0.9575	1	FALSE
AFLA_012430	2680.53	2683.5	-0.0015969	0.96002	1	FALSE
AFLA_012440	1299.22	1406.52	-0.11449	0.79316	1	FALSE
AFLA_012450	2525.89	2186.42	0.20822	0.6722	0.98372	FALSE
AFLA_012460	7353.68	6434.98	0.19253	0.84616	1	FALSE
AFLA_012560	253.06	237.902	0.089113	0.93914	1	FALSE
AFLA_012860	2128	1698.34	0.32537	0.66705	0.9829	FALSE
AFLA_012870	767.624	688.219	0.15753	0.88128	1	FALSE
AFLA_012880	1271.8	1502.51	-0.24051	0.66753	0.9829	FALSE
AFLA_012890	5.7942	1.54754	1.9046	0.41518	0.87661	FALSE
AFLA_012900	0.290649	1.67399	-2.5259	0.6703	0.9829	FALSE
AFLA_012910	624.288	1188.95	-0.9294	0.26871	0.75702	FALSE
AFLA_012920	195.271	73.887	1.4021	0.053687	0.35013	FALSE
AFLA_012930	146	57.9828	1.3323	0.059113	0.36942	FALSE
AFLA_012940	49.5516	19.7212	1.3292	0.11335	0.52012	FALSE
AFLA_012950	1253.05	788.392	0.66846	0.20052	0.66771	FALSE
AFLA_012960	2031.86	3447.83	-0.76289	0.12592	0.54727	FALSE
AFLA_012970	208.972	297.277	-0.5085	0.44115	0.89511	FALSE
AFLA_012980	95.6492	92.7997	0.043632	0.89898	1	FALSE
AFLA_012990	0	0	NA	NA	NA	NA
AFLA_013000	1.16259	0.674662	0.78511	0.99502	1	FALSE
AFLA_013010	0.283069	2.66489	-3.2349	0.54834	0.94954	FALSE
AFLA_013020	76.0561	47.6361	0.67501	0.5312	0.94165	FALSE
AFLA_013030	12.9477	51.0129	-1.9782	0.020222	0.18547	FALSE
AFLA_013040	131.558	345.983	-1.395	0.016532	0.15997	FALSE
AFLA_013050	88.0061	164.158	-0.89941	0.17724	0.63703	FALSE
AFLA_013060	366.506	43.1146	3.0876	0.00094887	0.016471	TRUE
AFLA_013070	488.573	617.304	-0.33741	0.65254	0.97768	FALSE
AFLA_013080	88.4862	68.2456	0.37472	0.39076	0.85506	FALSE
AFLA_013090	190.678	161.213	0.24216	0.53342	0.94366	FALSE
AFLA_013100	0.584183	20.5516	-5.1367	0.24011	0.72513	FALSE
AFLA_013110	3.16682	16.4236	-2.3747	0.48061	0.91451	FALSE
AFLA_013120	3.13938	11.1487	-1.8283	0.257	0.74658	FALSE
AFLA_013130	255.678	295.624	-0.20943	0.81457	1	FALSE
AFLA_013140	41.2668	18.4477	1.1615	0.18943	0.65444	FALSE
AFLA_013150	423.655	647.934	-0.61296	0.29089	0.77874	FALSE
AFLA_013160	170.291	241.435	-0.50364	0.48051	0.91445	FALSE
AFLA_013170	651.761	621.215	0.06925	0.71053	0.99484	FALSE
AFLA_013180	3818.91	1980.22	0.9475	0.14235	0.58213	FALSE
AFLA_013190	121.514	182.687	-0.58825	0.28185	0.77037	FALSE
AFLA_013200	400.47	468.116	-0.22517	0.53677	0.94427	FALSE
AFLA_013210	3.49932	3.92132	-0.16426	0.88565	1	FALSE
AFLA_013220	749.154	6075.13	-3.0196	0.13809	0.57494	FALSE
AFLA_013230	3408.07	17169.3	-2.3328	0.14981	0.59199	FALSE
AFLA_013240	22.0551	117.238	-2.4103	0.084036	0.44845	FALSE
AFLA_013250	64.793	83.1305	-0.35954	0.64355	0.97751	FALSE
AFLA_013260	174.668	220.173	-0.33403	0.5114	0.93092	FALSE
AFLA_013270	62.096	783.098	-3.6566	0.10784	0.50691	FALSE
AFLA_013280	24.1296	3.57133	2.7563	0.034326	0.26738	FALSE
AFLA_013290	4.97819	6.76352	-0.44215	0.81067	1	FALSE
AFLA_013300	795.36	471.456	0.75448	0.29306	0.7807	FALSE
AFLA_013310	262.654	234.104	0.16601	0.9638	1	FALSE
AFLA_013320	1527.92	1192.89	0.3571	0.45396	0.90205	FALSE
AFLA_013330	1303.86	759.701	0.77928	0.25227	0.73972	FALSE
AFLA_013340	200.548	280.767	-0.48543	0.88106	1	FALSE
AFLA_013350	1016.3	1872	-0.88126	0.056943	0.36249	FALSE
AFLA_013360	8645.47	19514.1	-1.1745	0.030022	0.24315	FALSE
AFLA_013370	982.322	1255.32	-0.35379	0.76634	0.99986	FALSE
AFLA_013380	0.290649	0.822224	-1.5003	0.95056	1	FALSE
AFLA_013390	0	6.01287	#NAME?	0.072294	0.41286	FALSE
AFLA_013400	734.133	867.794	-0.24131	0.48267	0.91612	FALSE
AFLA_013410	74.0544	97.336	-0.39439	0.69849	0.99065	FALSE
AFLA_013420	25.2412	15.0533	0.74571	0.49388	0.92094	FALSE
AFLA_013430	16.3662	7.55199	1.1158	0.29975	0.78577	FALSE
AFLA_013440	306.553	270.35	0.18131	0.73803	0.99986	FALSE
AFLA_013450	1.44097	3.22153	-1.1607	0.69675	0.99005	FALSE
AFLA_013460	6.98349	1.84688	1.9189	0.37325	0.84043	FALSE
AFLA_013470	717.196	53.8996	3.734	2.2654e-09	1.1974e-07	TRUE
AFLA_013480	53.69	33.5857	0.67681	0.499	0.92304	FALSE
AFLA_013490	25.8164	5.4942	2.2323	0.05941	0.37042	FALSE
AFLA_013500	17.926	11.0013	0.70438	0.49191	0.92069	FALSE
AFLA_013510	669.811	930.085	-0.47361	0.5629	0.95356	FALSE
AFLA_013520	9986.35	3586.05	1.4776	0.0091421	0.10399	FALSE
AFLA_013530	1304.87	1408.54	-0.1103	0.73071	0.99949	FALSE
AFLA_013540	1084.43	1204.76	-0.15181	0.77329	1	FALSE
AFLA_013550	180.57	141.666	0.35006	0.53379	0.94373	FALSE
AFLA_013560	1461.61	814.259	0.844	0.10548	0.50075	FALSE
AFLA_013570	98.4472	31.9784	1.6223	0.01891	0.17701	FALSE
AFLA_013580	19.4383	42.0688	-1.1139	0.19335	0.66015	FALSE
AFLA_013590	142.255	146.392	-0.041358	0.98995	1	FALSE
AFLA_013600	1.7345	0	Inf	0.60327	0.96683	FALSE
AFLA_013610	266.819	391.233	-0.55216	0.26938	0.75702	FALSE
AFLA_013620	112.444	40.4374	1.4754	0.023533	0.20677	FALSE
AFLA_013630	14.1189	17.5712	-0.31558	0.72131	0.99714	FALSE
AFLA_013640	418.948	486.792	-0.21654	0.6794	0.98508	FALSE
AFLA_013650	16.7907	19.5614	-0.22035	0.77353	1	FALSE
AFLA_013660	492.548	964.74	-0.96988	0.32902	0.80871	FALSE
AFLA_013670	68.0067	2698.64	-5.3104	0.0069698	0.085139	FALSE
AFLA_013680	59.099	110.656	-0.90488	0.43051	0.88609	FALSE
AFLA_013690	17888.8	21114.9	-0.23921	0.49779	0.92287	FALSE
AFLA_013700	1824.73	3174.48	-0.79884	0.11534	0.52508	FALSE
AFLA_013710	2524.3	2887.56	-0.19397	0.72979	0.99943	FALSE
AFLA_013720	1604.51	1068.24	0.58689	0.2313	0.71256	FALSE
AFLA_013730	2293.65	576.496	1.9923	0.00011539	0.002664	TRUE
AFLA_013740	1533.31	535.642	1.5173	0.0041454	0.057537	FALSE
AFLA_013750	145.86	62.1576	1.2306	0.066842	0.39405	FALSE
AFLA_013760	1535.92	1255.15	0.29124	0.64904	0.97752	FALSE
AFLA_013770	133.989	199.619	-0.57514	0.33894	0.81694	FALSE
AFLA_013780	151.525	303.69	-1.003	0.06639	0.39272	FALSE
AFLA_013790	12.8709	316.977	-4.6222	0.016545	0.15999	FALSE
AFLA_013800	4.4568	3.71488	0.26269	0.90215	1	FALSE
AFLA_013810	243.879	79.497	1.6172	0.0053431	0.070078	FALSE
AFLA_013820	1611.76	501.825	1.6834	0.0014051	0.022972	TRUE
AFLA_013830	758.351	2374.85	-1.6469	0.083208	0.44633	FALSE
AFLA_013840	8.98952	3.77396	1.2522	0.51265	0.93221	FALSE
AFLA_013850	17.4367	0.349996	5.6386	0.0036555	0.052073	FALSE
AFLA_013860	5512.1	5987.82	-0.11943	0.87477	1	FALSE
AFLA_013870	1138.18	1487.44	-0.3861	0.50609	0.92702	FALSE
AFLA_013880	86.9708	98.4952	-0.17952	0.80417	1	FALSE
AFLA_013890	108.923	175.339	-0.68684	0.51195	0.93128	FALSE
AFLA_013900	188.73	227.947	-0.27237	0.78502	1	FALSE
AFLA_013910	10.5254	2.69022	1.9681	0.1925	0.65932	FALSE
AFLA_013920	0.885296	0	Inf	0.84931	1	FALSE
AFLA_013930	8.74181	2.69022	1.7002	0.28451	0.7727	FALSE
AFLA_013940	12.751	8.79172	0.53639	0.75084	0.99986	FALSE
AFLA_013950	10.1864	7.66996	0.40935	0.90428	1	FALSE
AFLA_013960	379.821	332.249	0.19305	0.88663	1	FALSE
AFLA_013970	46.8133	18.0766	1.3728	0.12281	0.53878	FALSE
AFLA_013980	4333.37	2879.84	0.5895	0.28354	0.77114	FALSE
AFLA_013990	283.728	107.342	1.4023	0.018356	0.17277	FALSE
AFLA_014000	805.578	976.261	-0.27724	0.44196	0.89563	FALSE
AFLA_014010	57.6205	181.298	-1.6537	0.048996	0.33479	FALSE
AFLA_014020	68.99	375.448	-2.4442	0.079425	0.43452	FALSE
AFLA_014030	55.142	35.7525	0.62511	0.58537	0.96047	FALSE
AFLA_014040	44.2396	14.1219	1.6474	0.077018	0.42666	FALSE
AFLA_014050	2855.67	5010.48	-0.81112	0.14168	0.58024	FALSE
AFLA_014060	0.301114	0.349996	-0.21703	1	1	FALSE
AFLA_014070	2.34431	4.01	-0.77444	0.87138	1	FALSE
AFLA_014080	0	0	NA	NA	NA	NA
AFLA_014090	189.693	231.956	-0.29019	0.57836	0.95745	FALSE
AFLA_014100	9302.94	33244.4	-1.8374	0.0032417	0.046843	TRUE
AFLA_014110	837.589	192.98	2.1178	0.001138	0.019254	TRUE
AFLA_014120	582.393	638.096	-0.13178	1	1	FALSE
AFLA_014130	1812.92	1707.07	0.086789	0.71919	0.99664	FALSE
AFLA_014140	800.442	856.791	-0.098146	0.69844	0.99065	FALSE
AFLA_014150	1329.21	337.004	1.9797	0.0002757	0.0057513	TRUE
AFLA_014160	193.284	5593.03	-4.8548	0.19812	0.66467	FALSE
AFLA_014170	4.36188	53.1122	-3.606	0.26516	0.7543	FALSE
AFLA_014180	0.573718	0.349996	0.713	1	1	FALSE
AFLA_014190	8.80834	361.26	-5.358	0.035544	0.27264	FALSE
AFLA_014200	28.0081	48.8923	-0.80376	0.32199	0.8029	FALSE
AFLA_014210	1383.88	672.664	1.0408	0.055241	0.35595	FALSE
AFLA_014220	61.0594	22.6682	1.4295	0.057958	0.36509	FALSE
AFLA_014230	3459.39	1612.95	1.1008	0.036073	0.2752	FALSE
AFLA_014240	2795.25	758.599	1.8816	0.00078509	0.01408	TRUE
AFLA_014250	425.691	199.779	1.0914	0.066826	0.39405	FALSE
AFLA_014260	22322.1	2406.97	3.2132	8.5471e-09	4.1296e-07	TRUE
AFLA_014270	111.146	123.885	-0.15654	0.87196	1	FALSE
AFLA_014280	512.858	464.185	0.14386	0.82339	1	FALSE
AFLA_014290	485.636	427.079	0.18537	0.79582	1	FALSE
AFLA_014300	463.594	126.822	1.8701	0.001673	0.026731	TRUE
AFLA_014310	4492.3	11151.5	-1.3117	0.15816	0.60723	FALSE
AFLA_014320	4.28393	7.48022	-0.80414	0.69259	0.98921	FALSE
AFLA_014330	57.6094	42.6637	0.4333	0.4659	0.90678	FALSE
AFLA_014340	245.074	346.523	-0.49973	0.37562	0.84188	FALSE
AFLA_014350	4811	5724.8	-0.25089	0.49534	0.92125	FALSE
AFLA_014360	6606.39	5961.83	0.14811	0.74722	0.99986	FALSE
AFLA_014370	3262.99	2596.12	0.32984	0.72921	0.99941	FALSE
AFLA_014380	2149.03	331.864	2.695	1.6174e-06	5.3257e-05	TRUE
AFLA_014390	1237.08	287.18	2.1069	0.000152	0.0034085	TRUE
AFLA_014400	247.751	20.6025	3.588	1.0078e-07	4.119e-06	TRUE
AFLA_014410	22798.7	449.525	5.6644	1.6706e-19	3.2624e-17	TRUE
AFLA_014420	268.895	32.7506	3.0374	5.201e-07	1.875e-05	TRUE
AFLA_014430	229.344	44.6158	2.3619	4.0325e-05	0.0010179	TRUE
AFLA_014440	12.8831	13.6449	-0.082887	0.88562	1	FALSE
AFLA_014450	4120.72	986.905	2.0619	0.00013819	0.0031287	TRUE
AFLA_014460	126.398	162.641	-0.36371	0.48156	0.91521	FALSE
AFLA_014470	181.947	538.874	-1.5664	0.022553	0.20069	FALSE
AFLA_014480	152.008	323.502	-1.0896	0.048413	0.33302	FALSE
AFLA_014490	157.852	229.458	-0.53966	0.39693	0.86044	FALSE
AFLA_014500	5498.21	6168.02	-0.16585	0.59669	0.96372	FALSE
AFLA_014510	3126.97	270.816	3.5294	0.0051243	0.067842	FALSE
AFLA_014520	1815.21	5239.96	-1.5294	0.20999	0.68399	FALSE
AFLA_014530	3409.36	296.941	3.5213	1.6414e-09	8.8424e-08	TRUE
AFLA_014540	347.165	780.516	-1.1688	0.028006	0.23245	FALSE
AFLA_014550	2277.53	2195.52	0.052909	0.92174	1	FALSE
AFLA_014560	56.8061	73.2638	-0.36706	0.6294	0.97417	FALSE
AFLA_014570	48213.9	155491	-1.6893	0.30047	0.78612	FALSE
AFLA_014580	3183.85	4246.52	-0.41551	0.58475	0.96047	FALSE
AFLA_014590	1269.64	1179.58	0.10615	0.81804	1	FALSE
AFLA_014600	16366.5	21800.4	-0.41361	0.36475	0.83512	FALSE
AFLA_014610	510.371	1047.72	-1.0376	0.19399	0.66035	FALSE
AFLA_014620	1266.26	1235.17	0.035866	0.92522	1	FALSE
AFLA_014630	1188.04	1308	-0.13878	0.79932	1	FALSE
AFLA_014640	3677.07	3222.21	0.19051	0.71353	0.99562	FALSE
AFLA_014650	2188.93	1232.29	0.82888	0.1189	0.53359	FALSE
AFLA_014660	1446.01	1190.72	0.28024	0.59501	0.96313	FALSE
AFLA_014670	90.5862	86.7911	0.061743	0.99315	1	FALSE
AFLA_014680	778.175	907.997	-0.22259	0.62642	0.97384	FALSE
AFLA_014690	4735.61	5807.86	-0.29446	0.62486	0.97314	FALSE
AFLA_014700	845.222	722.511	0.22631	0.60533	0.96822	FALSE
AFLA_014710	12475.6	13313.3	-0.093759	0.88282	1	FALSE
AFLA_014720	2599.22	2976.32	-0.19545	0.68677	0.98681	FALSE
AFLA_014730	3945.35	20185.6	-2.3551	7.5592e-06	0.00021959	TRUE
AFLA_014740	351.053	592.579	-0.75532	0.15912	0.6087	FALSE
AFLA_014750	2139.55	2249.8	-0.072494	0.90251	1	FALSE
AFLA_014760	4590.89	5726.88	-0.31897	0.65507	0.97805	FALSE
AFLA_014770	128.019	135.784	-0.084951	0.88901	1	FALSE
AFLA_014780	892.994	984.899	-0.14133	0.87953	1	FALSE
AFLA_014790	1077.41	964.177	0.16019	0.66071	0.98032	FALSE
AFLA_014800	6882.04	8053.04	-0.2267	0.67781	0.98508	FALSE
AFLA_014810	8728.76	9483.68	-0.11967	0.88249	1	FALSE
AFLA_014820	329.235	402.873	-0.29121	0.64103	0.97702	FALSE
AFLA_014830	109.827	40.3743	1.4437	0.020603	0.18822	FALSE
AFLA_014840	1859.68	2194.95	-0.23913	0.70026	0.99104	FALSE
AFLA_014850	2288.14	1837.61	0.31634	0.61842	0.97061	FALSE
AFLA_014860	21.808	23.3809	-0.10047	1	1	FALSE
AFLA_014870	9.30868	10.4235	-0.1632	0.98752	1	FALSE
AFLA_014880	25.9431	4.36	2.573	0.017522	0.16702	FALSE
AFLA_014890	6954.54	3466.06	1.0047	0.074108	0.41779	FALSE
AFLA_014900	59.1389	54.7148	0.11218	0.73455	0.9997	FALSE
AFLA_014910	2267.94	1830.2	0.30938	0.51422	0.93253	FALSE
AFLA_014920	2781.95	3084.85	-0.1491	0.79031	1	FALSE
AFLA_014930	4925.18	6107.26	-0.31035	0.61004	0.96884	FALSE
AFLA_014940	666.81	1029.89	-0.62714	0.18721	0.65256	FALSE
AFLA_014950	1826.25	2498.45	-0.45215	0.27638	0.76431	FALSE
AFLA_014960	5846.96	4004.85	0.54594	0.30957	0.792	FALSE
AFLA_014970	523.3	670.509	-0.35762	0.50035	0.92435	FALSE
AFLA_014980	1136.59	1932.93	-0.76608	0.12745	0.55115	FALSE
AFLA_014990	2413.12	1171.7	1.0423	0.053552	0.34972	FALSE
AFLA_015000	7.03293	7.05865	-0.0052659	1	1	FALSE
AFLA_015010	163.308	248.239	-0.60413	0.46984	0.90782	FALSE
AFLA_015020	50.553	57.8191	-0.19375	0.71026	0.99484	FALSE
AFLA_015030	12099.3	10642	0.18514	0.62721	0.97384	FALSE
AFLA_015040	2613.23	2428.28	0.1059	0.73192	0.99967	FALSE
AFLA_015050	119.87	134.767	-0.169	0.73527	0.9997	FALSE
AFLA_015060	2696.48	6579.9	-1.287	0.098064	0.48458	FALSE
AFLA_015070	267.162	372.42	-0.47921	0.5694	0.95596	FALSE
AFLA_015080	39.1526	18.1399	1.1099	0.19599	0.66197	FALSE
AFLA_015090	3845.17	3184.63	0.27192	0.66207	0.98044	FALSE
AFLA_015100	256.574	433.626	-0.75707	0.2714	0.75883	FALSE
AFLA_015110	8090.58	11654.5	-0.52657	0.379	0.84531	FALSE
AFLA_015120	122.921	199.443	-0.69825	0.26066	0.74968	FALSE
AFLA_015130	65.8481	71.8424	-0.12569	0.93055	1	FALSE
AFLA_015140	147.579	386.438	-1.3888	0.0079307	0.094416	FALSE
AFLA_015150	1129.18	1126.99	0.0028035	0.85318	1	FALSE
AFLA_015160	933.539	991.067	-0.086272	0.95982	1	FALSE
AFLA_015170	2685.48	3447.89	-0.36053	0.49483	0.92115	FALSE
AFLA_015180	14478.5	21460	-0.56774	0.29282	0.78051	FALSE
AFLA_015190	10097.4	15616	-0.62903	0.23513	0.71887	FALSE
AFLA_015200	627.626	745.296	-0.24791	0.7589	0.99986	FALSE
AFLA_015210	4742.35	4927.5	-0.055255	0.97488	1	FALSE
AFLA_015220	3419.17	2334.43	0.55058	0.35266	0.82792	FALSE
AFLA_015230	10709.7	10197.1	0.070759	0.92298	1	FALSE
AFLA_015240	1320.66	876.07	0.59214	0.21297	0.68613	FALSE
AFLA_015250	21.9933	10.6806	1.0421	0.34087	0.81786	FALSE
AFLA_015260	7935.5	248.856	4.9949	6.7301e-16	7.9517e-14	TRUE
AFLA_015270	1341.33	1656.15	-0.30417	0.60599	0.96822	FALSE
AFLA_015280	187.337	89.7405	1.0618	0.11066	0.51402	FALSE
AFLA_015290	4947.44	4003.2	0.30553	0.57437	0.95726	FALSE
AFLA_015300	1287.76	1375.47	-0.095059	0.87071	1	FALSE
AFLA_015310	1801.01	1436.35	0.3264	0.55674	0.95246	FALSE
AFLA_015320	5180.3	6630.29	-0.35604	0.41094	0.87359	FALSE
AFLA_015330	6482.53	1118.33	2.5352	3.614e-06	0.00011342	TRUE
AFLA_015340	17702.2	1961.25	3.1741	1.6743e-08	7.8208e-07	TRUE
AFLA_015350	3291.65	2075.2	0.66556	0.21342	0.68633	FALSE
AFLA_015360	3236.97	4178.52	-0.36835	0.43502	0.88995	FALSE
AFLA_015370	2597.37	2459.43	0.078726	0.94668	1	FALSE
AFLA_015380	2132.56	3694.78	-0.7929	0.46804	0.90755	FALSE
AFLA_015390	2287.43	2241.04	0.029557	0.98843	1	FALSE
AFLA_015400	3467.53	5051.08	-0.54268	0.35756	0.83106	FALSE
AFLA_015410	1950.55	2069.7	-0.085539	0.88783	1	FALSE
AFLA_015420	9548.01	11133.4	-0.22162	0.785	1	FALSE
AFLA_015430	3117.8	4869.08	-0.64312	0.23464	0.71844	FALSE
AFLA_015440	2549.48	3741.39	-0.55337	0.29687	0.7836	FALSE
AFLA_015450	4762.09	6517.28	-0.45268	0.33645	0.81459	FALSE
AFLA_015460	1436.77	1666.51	-0.21399	0.66269	0.98057	FALSE
AFLA_015470	2218.37	1363.1	0.70261	0.18944	0.65444	FALSE
AFLA_015480	308.92	175.469	0.81601	0.17017	0.62676	FALSE
AFLA_015490	782.011	765.366	0.031038	0.8417	1	FALSE
AFLA_015500	1310.34	1669.76	-0.3497	0.48724	0.9184	FALSE
AFLA_015510	3770.31	4603.66	-0.2881	0.60016	0.96551	FALSE
AFLA_015520	134.349	220.112	-0.71225	0.23096	0.71221	FALSE
AFLA_015530	1709.56	949.109	0.84898	0.075104	0.42104	FALSE
AFLA_015540	127.91	83.94	0.6077	0.47218	0.90894	FALSE
AFLA_015550	835.47	628.501	0.41067	0.39307	0.8567	FALSE
AFLA_015560	94.7234	189.921	-1.0036	0.058198	0.36605	FALSE
AFLA_015570	272.132	521.518	-0.93841	0.050435	0.33945	FALSE
AFLA_015580	17197.2	25006.7	-0.54014	0.47032	0.90782	FALSE
AFLA_015590	1593.69	1163.18	0.45429	0.37659	0.84273	FALSE
AFLA_015600	2427.8	3925.99	-0.69341	0.23207	0.71417	FALSE
AFLA_015610	342.592	488.918	-0.5131	0.30221	0.78612	FALSE
AFLA_015620	31.794	77.2828	-1.2814	0.08487	0.45017	FALSE
AFLA_015630	1489.93	2650.7	-0.83113	0.1935	0.66015	FALSE
AFLA_015640	233.811	262.189	-0.16527	0.66976	0.9829	FALSE
AFLA_015650	2027.04	1750.57	0.21155	0.69592	0.99005	FALSE
AFLA_015660	10.4872	29.5925	-1.4966	0.10504	0.50005	FALSE
AFLA_015670	863.406	2134.64	-1.3059	0.0096693	0.10867	FALSE
AFLA_015680	13776.9	10713.8	0.36278	0.56255	0.95356	FALSE
AFLA_015690	7227.68	9326.67	-0.36783	0.57236	0.95678	FALSE
AFLA_015700	2866.37	4187.05	-0.54671	0.2907	0.77874	FALSE
AFLA_015710	1509.82	1594.23	-0.078483	0.69754	0.99025	FALSE
AFLA_015720	1996.69	2109.67	-0.079403	0.91233	1	FALSE
AFLA_015730	1461.83	1458.16	0.0036269	0.85863	1	FALSE
AFLA_015740	2301.8	3015.7	-0.38973	0.56399	0.95356	FALSE
AFLA_015750	14.1093	8.83797	0.67486	0.64564	0.97752	FALSE
AFLA_015760	96.0175	39.3242	1.2879	0.045837	0.32223	FALSE
AFLA_015770	81.2332	28.7108	1.5005	0.032456	0.25676	FALSE
AFLA_015780	1087.75	152.973	2.83	0.075371	0.4216	FALSE
AFLA_015790	163.599	143.12	0.19294	0.56375	0.95356	FALSE
AFLA_015800	10179.5	12942.3	-0.34643	0.88655	1	FALSE
AFLA_015810	850.642	231.364	1.8784	0.00025673	0.0053955	TRUE
AFLA_015820	163.182	37.8984	2.1063	0.00079983	0.014289	TRUE
AFLA_015830	186.99	63.5727	1.5565	0.010414	0.11431	FALSE
AFLA_015840	2.6198	2.44556	0.099294	1	1	FALSE
AFLA_015850	59.1197	83.4673	-0.49757	0.58448	0.96047	FALSE
AFLA_015860	253.531	223.876	0.17946	0.97818	1	FALSE
AFLA_015870	100.354	200.944	-1.0017	0.2463	0.73373	FALSE
AFLA_015880	978.103	1812.42	-0.88986	0.23104	0.71221	FALSE
AFLA_015890	3142.79	7077.01	-1.1711	0.17036	0.62676	FALSE
AFLA_015900	21.2162	96.5118	-2.1855	0.12802	0.55188	FALSE
AFLA_015910	7.4973	44.8096	-2.5794	0.042234	0.3053	FALSE
AFLA_015920	421.103	589.489	-0.48529	0.32361	0.80401	FALSE
AFLA_015930	923.816	3339.66	-1.854	0.00038255	0.007651	TRUE
AFLA_015940	4.94499	7.26088	-0.55418	0.7275	0.99818	FALSE
AFLA_015950	5.74114	1.72465	1.735	0.49072	0.92022	FALSE
AFLA_015960	1.15032	0	Inf	0.76402	0.99986	FALSE
AFLA_015970	103.653	50.0431	1.0505	0.1403	0.57733	FALSE
AFLA_015980	13.4398	31.4053	-1.2245	0.19312	0.66	FALSE
AFLA_015990	0	0	NA	NA	NA	NA
AFLA_016000	44.2275	5.72196	2.9504	0.003841	0.054143	FALSE
AFLA_016010	499.064	852.178	-0.77193	0.32434	0.80469	FALSE
AFLA_016020	23.3089	46.9183	-1.0093	0.1868	0.65222	FALSE
AFLA_016030	182.55	460.961	-1.3363	0.016305	0.15865	FALSE
AFLA_016040	23.3594	18.9831	0.29929	0.761	0.99986	FALSE
AFLA_016050	120.611	104.555	0.2061	0.73029	0.99943	FALSE
AFLA_016060	28.3944	47.7443	-0.74972	0.2918	0.77939	FALSE
AFLA_016070	11.2627	3.39864	1.7285	0.31358	0.79642	FALSE
AFLA_016080	0	0	NA	NA	NA	NA
AFLA_016090	1.74678	5.29598	-1.6002	0.43093	0.88646	FALSE
AFLA_016100	2.27971	2.14201	0.089888	0.98221	1	FALSE
AFLA_016110	3.54299	0.324666	3.4479	0.42975	0.88557	FALSE
AFLA_016120	770.836	3662.48	-2.2483	0.014856	0.14909	FALSE
AFLA_016130	387.722	2072.37	-2.4182	0.036958	0.28013	FALSE
AFLA_016140	354.379	1054.62	-1.5734	0.0026559	0.039939	TRUE
AFLA_016150	928.37	73.7398	3.6542	4.3207e-10	2.5312e-08	TRUE
AFLA_016160	1165.87	2202.93	-0.91802	0.48794	0.9184	FALSE
AFLA_016170	426.344	731.657	-0.77915	0.16117	0.61233	FALSE
AFLA_016180	68.1561	194.991	-1.5165	0.012663	0.13228	FALSE
AFLA_016190	153.783	208.019	-0.43582	0.5061	0.92702	FALSE
AFLA_016200	179.368	97.5132	0.87925	0.10317	0.49645	FALSE
AFLA_016210	953.776	2476.33	-1.3765	0.045762	0.32203	FALSE
AFLA_016220	115.455	128.587	-0.15541	0.80368	1	FALSE
AFLA_016230	4.69224	5.81886	-0.31046	0.81257	1	FALSE
AFLA_016240	19.0442	53.4001	-1.4875	0.10567	0.50092	FALSE
AFLA_016250	154.305	174.881	-0.18059	0.75497	0.99986	FALSE
AFLA_016260	443.464	315.685	0.49033	0.36437	0.83479	FALSE
AFLA_016270	0.602227	0.324666	0.89135	1	1	FALSE
AFLA_016280	46.2039	13.5607	1.7686	0.028626	0.23523	FALSE
AFLA_016290	291.534	75.0385	1.958	0.001052	0.018038	TRUE
AFLA_016300	90.143	59.0532	0.6102	0.2468	0.73404	FALSE
AFLA_016310	1.50557	0	Inf	0.66941	0.9829	FALSE
AFLA_016320	112.566	99.1075	0.1837	0.86165	1	FALSE
AFLA_016330	2502.11	163.925	3.932	5.0036e-11	3.1689e-09	TRUE
AFLA_016340	97.8111	656.139	-2.7459	0.0094502	0.10681	FALSE
AFLA_016350	3.44989	17.6218	-2.3527	0.26696	0.75548	FALSE
AFLA_016360	465.021	1561.74	-1.7478	0.061668	0.37698	FALSE
AFLA_016370	1.46948	0	Inf	0.67542	0.98508	FALSE
AFLA_016380	41.5569	38.9403	0.093825	0.70741	0.99403	FALSE
AFLA_016390	73.1571	243.651	-1.7357	0.24953	0.73617	FALSE
AFLA_016400	2037.95	19108.9	-3.2291	0.047302	0.32826	FALSE
AFLA_016410	8.13851	7.28621	0.1596	0.97881	1	FALSE
AFLA_016420	8.926	0.349996	4.6726	0.065925	0.39193	FALSE
AFLA_016430	122.813	0.649333	7.5633	1.7293e-12	1.3508e-10	TRUE
AFLA_016440	38.5544	0.324666	6.8918	6.1074e-06	0.0001804	TRUE
AFLA_016450	0	0	NA	NA	NA	NA
AFLA_016460	0	0	NA	NA	NA	NA
AFLA_016470	0	0	NA	NA	NA	NA
AFLA_016480	0	0	NA	NA	NA	NA
AFLA_016490	10.9483	10.3644	0.079059	0.83541	1	FALSE
AFLA_016500	82.9181	70.9237	0.22542	0.7527	0.99986	FALSE
AFLA_016510	73.4022	75.8449	-0.047229	0.88584	1	FALSE
AFLA_016520	24.8435	55.1619	-1.1508	0.2759	0.76395	FALSE
AFLA_016530	1696.67	780.062	1.121	0.080861	0.43896	FALSE
AFLA_016540	278.658	321.864	-0.20796	0.62808	0.97384	FALSE
AFLA_016550	372.19	696.173	-0.90341	0.31207	0.79443	FALSE
AFLA_016560	4508.7	4982.86	-0.14426	0.79933	1	FALSE
AFLA_016570	204.153	101.232	1.012	0.13111	0.55963	FALSE
AFLA_016580	1951.77	937.54	1.0578	0.098258	0.48491	FALSE
AFLA_016590	405.392	267.373	0.60047	0.44865	0.8996	FALSE
AFLA_016600	3174.53	1593.7	0.99416	0.10582	0.50128	FALSE
AFLA_016610	1299.99	448.494	1.5353	0.0056366	0.072707	FALSE
AFLA_016620	289.855	377.1	-0.37962	0.53706	0.94427	FALSE
AFLA_016630	1246.2	1444.59	-0.21312	0.64014	0.97673	FALSE
AFLA_016640	804.313	776.71	0.050381	0.90633	1	FALSE
AFLA_016650	1744.61	1664.04	0.068215	0.89448	1	FALSE
AFLA_016660	7613.39	10405.5	-0.45074	0.43948	0.89398	FALSE
AFLA_016670	3923.52	2039.29	0.94408	0.065251	0.38911	FALSE
AFLA_016680	14.9205	4.51599	1.7242	0.20913	0.68271	FALSE
AFLA_016690	85.3158	17.9962	2.2451	0.0038432	0.054143	FALSE
AFLA_016700	2753.37	2969.94	-0.10924	0.77382	1	FALSE
AFLA_016710	58.0827	45.9573	0.33781	0.67871	0.98508	FALSE
AFLA_016720	36.2668	58.5014	-0.68982	0.36057	0.83201	FALSE
AFLA_016730	1846.18	2377.35	-0.36481	0.46057	0.90392	FALSE
AFLA_016740	3287.76	2637.47	0.31795	0.53993	0.94506	FALSE
AFLA_016750	1079.86	1023.41	0.077464	0.78665	1	FALSE
AFLA_016760	18.6498	65.0917	-1.8033	0.027179	0.22733	FALSE
AFLA_016770	19.2102	9.11624	1.0754	0.25653	0.74584	FALSE
AFLA_016780	20.5763	2.27266	3.1785	0.028086	0.23287	FALSE
AFLA_016790	60.5988	71.2605	-0.23381	0.76753	0.99986	FALSE
AFLA_016800	4915.62	5396.96	-0.13477	0.78992	1	FALSE
AFLA_016810	1764.9	7686.79	-2.1228	0.0011927	0.019885	TRUE
AFLA_016820	1548.01	2510.33	-0.69747	0.48213	0.9158	FALSE
AFLA_016830	9210.78	11994.7	-0.381	0.43989	0.89429	FALSE
AFLA_016840	11256.6	12735.3	-0.17805	0.84832	1	FALSE
AFLA_016850	669.412	952.268	-0.50847	0.37798	0.84365	FALSE
AFLA_016860	257.047	194.475	0.40245	0.62394	0.97289	FALSE
AFLA_016870	4052.47	4950.42	-0.28875	0.53491	0.94413	FALSE
AFLA_016880	281.409	214.926	0.38883	0.41213	0.87452	FALSE
AFLA_016890	2271.5	1940.19	0.22745	0.66052	0.98032	FALSE
AFLA_016900	622.957	547.365	0.18663	0.73826	0.99986	FALSE
AFLA_016910	4906.63	5346.8	-0.12394	0.77319	1	FALSE
AFLA_016920	1131.9	1144.49	-0.015966	0.98333	1	FALSE
AFLA_016930	52.7585	52.5816	0.0048458	0.93695	1	FALSE
AFLA_016940	2257.41	6187.63	-1.4547	0.16976	0.62676	FALSE
AFLA_016950	12656	15821	-0.32203	0.48198	0.91573	FALSE
AFLA_016960	9208.62	10133.9	-0.13813	0.80646	1	FALSE
AFLA_016970	96.4486	156.986	-0.7028	0.31126	0.79325	FALSE
AFLA_016980	621.212	297.816	1.0607	0.068641	0.40129	FALSE
AFLA_016990	16177.9	20237.2	-0.32299	0.64201	0.97751	FALSE
AFLA_017000	885.005	2338.24	-1.4017	0.11081	0.51437	FALSE
AFLA_017010	15004.7	21819.7	-0.54021	0.38013	0.84611	FALSE
AFLA_017020	85.0263	390.606	-2.1997	0.00036155	0.0072724	TRUE
AFLA_017030	273.123	421.769	-0.6269	0.24051	0.72539	FALSE
AFLA_017040	416.439	567.61	-0.4468	0.43022	0.88576	FALSE
AFLA_017050	172.914	392.777	-1.1837	0.21273	0.68604	FALSE
AFLA_017060	3.82425	3.94665	-0.045452	0.92915	1	FALSE
AFLA_017070	71.3827	31.7466	1.169	0.0933	0.47008	FALSE
AFLA_017080	13.8005	2.74931	2.3276	0.14752	0.58839	FALSE
AFLA_017090	5090.76	5377.95	-0.079175	0.98219	1	FALSE
AFLA_017100	1286.59	3159.98	-1.2964	0.065285	0.38911	FALSE
AFLA_017110	340.115	367.195	-0.11052	0.71202	0.99502	FALSE
AFLA_017120	4114.93	6613.94	-0.68464	0.16651	0.62185	FALSE
AFLA_017130	6520.54	8370.46	-0.36032	0.5322	0.94266	FALSE
AFLA_017140	507.591	717.419	-0.49915	0.35088	0.82649	FALSE
AFLA_017150	1664.7	1854.2	-0.15554	0.78116	1	FALSE
AFLA_017160	1331.33	480.967	1.4689	0.0083956	0.098204	FALSE
AFLA_017170	1268.29	1416.73	-0.15968	0.84342	1	FALSE
AFLA_017180	144.048	134.844	0.09525	0.91031	1	FALSE
AFLA_017190	2309.93	3129.05	-0.43787	0.35348	0.8285	FALSE
AFLA_017200	1892.23	2072.32	-0.13116	0.74651	0.99986	FALSE
AFLA_017210	2068.7	2212.78	-0.097136	0.87353	1	FALSE
AFLA_017220	8011.24	15060.5	-0.91067	0.11572	0.52514	FALSE
AFLA_017230	10.9815	24.7138	-1.1702	0.23558	0.71909	FALSE
AFLA_017240	2364.73	68.5442	5.1085	3.0267e-16	3.6063e-14	TRUE
AFLA_017250	1329.87	33.1037	5.3281	1.4472e-16	1.8331e-14	TRUE
AFLA_017260	396.467	10.6258	5.2216	3.9603e-14	3.8138e-12	TRUE
AFLA_017270	0	1.948	#NAME?	0.46211	0.90486	FALSE
AFLA_017280	189.593	529.635	-1.4821	0.10127	0.491	FALSE
AFLA_017290	149.073	193.646	-0.3774	0.47451	0.9113	FALSE
AFLA_017300	8679.5	9190.11	-0.082471	0.8186	1	FALSE
AFLA_017310	3.86504	2.98535	0.37258	0.78373	1	FALSE
AFLA_017320	85.1611	63.8491	0.41553	0.64111	0.97702	FALSE
AFLA_017330	1844.17	2357.81	-0.35447	0.45964	0.90322	FALSE
AFLA_017340	2158.88	2356.01	-0.12606	0.90967	1	FALSE
AFLA_017350	771.227	561.641	0.45751	0.26348	0.75218	FALSE
AFLA_017360	9573.94	13735	-0.52068	0.70267	0.99234	FALSE
AFLA_017370	1496.89	1302.19	0.20102	0.715	0.99601	FALSE
AFLA_017380	2658.51	2583.89	0.041073	0.91943	1	FALSE
AFLA_017390	2146.16	2562.16	-0.2556	0.59203	0.96161	FALSE
AFLA_017400	3143.52	3959.41	-0.3329	0.51021	0.93042	FALSE
AFLA_017410	9075.68	10248.2	-0.17529	0.86814	1	FALSE
AFLA_017420	333.174	392.73	-0.23726	0.68264	0.98592	FALSE
AFLA_017430	2432.28	2368.88	0.0381	0.85674	1	FALSE
AFLA_017440	49.8093	45.6063	0.12718	0.71709	0.99641	FALSE
AFLA_017450	2.99021	1.49689	0.99828	0.80193	1	FALSE
AFLA_017460	90.8293	14.2689	2.6703	0.00044736	0.0086756	TRUE
AFLA_017470	0.290649	0	Inf	1	1	FALSE
AFLA_017480	587.978	968.477	-0.71996	0.14835	0.58895	FALSE
AFLA_017490	310.27	234.57	0.40351	0.40809	0.87094	FALSE
AFLA_017500	1368.33	1308.94	0.064022	0.8244	1	FALSE
AFLA_017510	1467.82	1299.84	0.17534	0.69738	0.99017	FALSE
AFLA_017520	1299.02	1165.84	0.15606	0.76408	0.99986	FALSE
AFLA_017530	7135.57	7558.11	-0.082997	0.9557	1	FALSE
AFLA_017540	3026.52	3282.46	-0.11712	0.81168	1	FALSE
AFLA_017550	3564.26	2541.84	0.48773	0.35946	0.83181	FALSE
AFLA_017560	1706.39	799.14	1.0944	0.030765	0.24817	FALSE
AFLA_017570	572.288	260.431	1.1358	0.042572	0.30577	FALSE
AFLA_017580	2380.74	1421.5	0.744	0.12572	0.54692	FALSE
AFLA_017590	2104.83	3140.17	-0.57714	0.20499	0.67482	FALSE
AFLA_017600	1210.49	2018.54	-0.73772	0.15017	0.59224	FALSE
AFLA_017610	80852.9	75576.4	0.097365	0.90731	1	FALSE
AFLA_017620	39529.1	35812.1	0.14247	0.81828	1	FALSE
AFLA_017630	22.7646	34.205	-0.58742	0.47037	0.90782	FALSE
AFLA_017640	21371	48459.4	-1.1811	0.018727	0.17589	FALSE
AFLA_017650	100.262	84.2437	0.25113	0.52998	0.94165	FALSE
AFLA_017660	76.7905	93.3012	-0.28097	0.77794	1	FALSE
AFLA_017670	63.3813	18.6204	1.7672	0.016858	0.16212	FALSE
AFLA_017680	5709.24	5573.95	0.034597	0.84133	1	FALSE
AFLA_017690	1487.93	1413.87	0.073666	0.89658	1	FALSE
AFLA_017700	3121.18	3085.25	0.016702	0.93918	1	FALSE
AFLA_017710	6748.74	7965.08	-0.23907	0.68517	0.98637	FALSE
AFLA_017720	1232.25	1077.02	0.19426	0.69255	0.98921	FALSE
AFLA_017730	3193.96	2648.06	0.27041	0.61847	0.97061	FALSE
AFLA_017740	1346.57	25.5737	5.7185	8.6831e-19	1.4888e-16	TRUE
AFLA_017750	36045.3	332.449	6.7605	3.4651e-25	1.8044e-22	TRUE
AFLA_017760	1418.66	302.35	2.2302	8.7539e-05	0.0020638	TRUE
AFLA_017770	513.631	1202.44	-1.2272	0.044232	0.31408	FALSE
AFLA_017780	4230.09	3599.59	0.23286	0.64702	0.97752	FALSE
AFLA_017790	105.721	127.171	-0.2665	0.58592	0.96047	FALSE
AFLA_017800	427.827	882.413	-1.0444	0.039411	0.29272	FALSE
AFLA_017810	649.935	944.789	-0.5397	0.31938	0.80001	FALSE
AFLA_017820	3407.46	4412.78	-0.37299	0.51449	0.93253	FALSE
AFLA_017830	10429.8	11837.3	-0.18262	0.7974	1	FALSE
AFLA_017840	1336.66	409.781	1.7057	0.0022227	0.034154	TRUE
AFLA_017850	18446.5	21080.3	-0.19255	1	1	FALSE
AFLA_017860	15302.9	21308.2	-0.4776	0.69409	0.98997	FALSE
AFLA_017870	1563.99	1739.73	-0.15363	0.85861	1	FALSE
AFLA_017880	5402.38	5511.54	-0.028861	0.87248	1	FALSE
AFLA_017890	1250.16	1101.89	0.18213	0.56546	0.95424	FALSE
AFLA_017900	7598.72	9692.94	-0.35118	0.48538	0.91725	FALSE
AFLA_017910	34055.4	39426.1	-0.21127	0.73975	0.99986	FALSE
AFLA_017920	9751.3	13106.4	-0.42661	0.48579	0.91754	FALSE
AFLA_017930	15.4791	47.8963	-1.6296	0.33006	0.80962	FALSE
AFLA_017940	143.427	164.359	-0.19654	0.97292	1	FALSE
AFLA_017950	11515.6	19085.3	-0.72887	0.19135	0.65845	FALSE
AFLA_017960	9503.83	11518.4	-0.27736	0.66025	0.98032	FALSE
AFLA_017970	609.343	525.085	0.2147	0.52927	0.94153	FALSE
AFLA_017980	6100.67	14328.3	-1.2318	0.35615	0.83057	FALSE
AFLA_017990	937.432	1273.96	-0.44253	0.39864	0.86269	FALSE
AFLA_018000	2408.04	1786.63	0.43062	0.3508	0.82649	FALSE
AFLA_018010	671.032	1067.54	-0.66984	0.23026	0.71185	FALSE
AFLA_018020	39.917	7.84305	2.3475	0.017156	0.16431	FALSE
AFLA_018030	0	0	NA	NA	NA	NA
AFLA_018040	49.9024	8.1468	2.6148	0.0051421	0.068013	FALSE
AFLA_018050	1873.26	1824.27	0.038226	0.91963	1	FALSE
AFLA_018060	633.745	5.24552	6.9167	1.2264e-20	2.973e-18	TRUE
AFLA_018070	1895.94	191.119	3.3104	5.3205e-09	2.6433e-07	TRUE
AFLA_018080	2089.2	2619.47	-0.32633	0.52299	0.93681	FALSE
AFLA_018090	5699.13	6469.29	-0.18287	0.70194	0.99168	FALSE
AFLA_018100	1235.63	1194.44	0.048911	0.82674	1	FALSE
AFLA_018110	4315.67	3873.05	0.15611	0.75557	0.99986	FALSE
AFLA_018120	2411.09	3517.56	-0.54489	0.27537	0.76301	FALSE
AFLA_018130	2795.57	2718.28	0.040452	0.94689	1	FALSE
AFLA_018140	3386.81	3626.06	-0.098475	0.88559	1	FALSE
AFLA_018150	1001.8	1276.3	-0.34938	0.53084	0.94165	FALSE
AFLA_018160	4172.63	4833.29	-0.21205	0.71835	0.99641	FALSE
AFLA_018170	1680.82	1298.85	0.37194	0.48333	0.91659	FALSE
AFLA_018180	14.214	12.9661	0.13256	1	1	FALSE
AFLA_018190	349.906	422.206	-0.27098	0.57691	0.95745	FALSE
AFLA_018200	964.508	639.581	0.59267	0.32494	0.80559	FALSE
AFLA_018210	2026.62	2124.11	-0.067781	0.8848	1	FALSE
AFLA_018220	2051.87	2700.36	-0.39621	0.35782	0.83106	FALSE
AFLA_018230	6298.74	1103.62	2.5128	5.5122e-06	0.0001649	TRUE
AFLA_018240	8870.45	961.594	3.2055	1.3348e-07	5.3167e-06	TRUE
AFLA_018250	1884.19	2054.43	-0.1248	0.82165	1	FALSE
AFLA_018260	4693.26	6317.17	-0.42869	0.45949	0.90317	FALSE
AFLA_018270	196.437	190.781	0.042144	0.9239	1	FALSE
AFLA_018280	681.431	963.316	-0.49944	0.42239	0.88015	FALSE
AFLA_018290	621.281	840.641	-0.43624	0.37675	0.84273	FALSE
AFLA_018300	1399.19	950.166	0.55834	0.35015	0.82631	FALSE
AFLA_018310	2691.89	2984.57	-0.1489	0.66384	0.98114	FALSE
AFLA_018320	1432.16	1804.13	-0.33311	0.5987	0.96511	FALSE
AFLA_018330	10.6348	4.11975	1.3682	0.39249	0.85623	FALSE
AFLA_018340	6414.31	6333.59	0.01827	0.9872	1	FALSE
AFLA_018350	1987.42	2302.3	-0.21217	0.65871	0.9798	FALSE
AFLA_018360	832.471	889.69	-0.095902	0.76576	0.99986	FALSE
AFLA_018370	2637.62	2621.11	0.0090618	0.94641	1	FALSE
AFLA_018380	5705.82	4798.63	0.24981	0.61625	0.97044	FALSE
AFLA_018390	2270.7	2750.7	-0.27666	0.60395	0.96719	FALSE
AFLA_018400	4151.2	4459.06	-0.10321	0.86558	1	FALSE
AFLA_018410	4943.06	6308.54	-0.3519	0.38682	0.85172	FALSE
AFLA_018420	282.02	482.76	-0.77551	0.31337	0.79617	FALSE
AFLA_018430	2.05078	3.57153	-0.80037	0.75416	0.99986	FALSE
AFLA_018440	1382.23	1275.72	0.11568	0.83529	1	FALSE
AFLA_018450	1431.82	2206.84	-0.62413	0.20179	0.66928	FALSE
AFLA_018460	33.4175	206.547	-2.6278	0.00076926	0.013831	TRUE
AFLA_018470	82.1195	312.709	-1.929	0.002889	0.042712	TRUE
AFLA_018480	2878.33	3336.18	-0.21297	0.62078	0.97207	FALSE
AFLA_018490	3958.73	3277.46	0.27246	0.62254	0.97265	FALSE
AFLA_018500	809.071	880.203	-0.12157	0.82365	1	FALSE
AFLA_018510	1203.16	704.316	0.77253	0.14067	0.57796	FALSE
AFLA_018520	11132	7801.59	0.51287	0.34148	0.81828	FALSE
AFLA_018530	2634.41	1984.21	0.40892	0.45658	0.90251	FALSE
AFLA_018540	3420.65	3676.88	-0.10421	0.7733	1	FALSE
AFLA_018550	10719.8	10323.2	0.054384	0.92774	1	FALSE
AFLA_018560	5343.37	7641.97	-0.51619	0.37791	0.84365	FALSE
AFLA_018570	221.005	224.407	-0.022038	0.92902	1	FALSE
AFLA_018580	83.7603	43.3469	0.95034	0.20192	0.66928	FALSE
AFLA_018590	99.1865	100.663	-0.021314	0.83474	1	FALSE
AFLA_018600	125.11	146.977	-0.2324	0.93715	1	FALSE
AFLA_018610	178.314	208.603	-0.22633	0.58732	0.96047	FALSE
AFLA_018620	23.988	19.4008	0.3062	0.82771	1	FALSE
AFLA_018630	103.39	181.599	-0.81266	0.17762	0.63745	FALSE
AFLA_018640	91.4789	118.403	-0.3722	0.51876	0.93564	FALSE
AFLA_018650	3.75677	112.747	-4.9074	0.012003	0.12756	FALSE
AFLA_018660	59.1192	232.946	-1.9783	0.0063871	0.079819	FALSE
AFLA_018670	3872.4	4508.3	-0.21935	0.95352	1	FALSE
AFLA_018680	118.157	218.854	-0.88926	0.65324	0.97782	FALSE
AFLA_018690	7.38529	11.1234	-0.59087	0.92966	1	FALSE
AFLA_018700	33545.5	47656.2	-0.50655	0.36772	0.83713	FALSE
AFLA_018710	66.3246	126.085	-0.92677	0.47783	0.91306	FALSE
AFLA_018720	113.673	136.947	-0.26874	0.87313	1	FALSE
AFLA_018730	1055.67	1931.88	-0.87185	0.1738	0.63257	FALSE
AFLA_018740	2569.85	4714.53	-0.87543	0.092119	0.46713	FALSE
AFLA_018750	70.9965	76.8016	-0.11339	0.69706	0.99007	FALSE
AFLA_018760	1530.69	1307.2	0.22769	0.65137	0.9776	FALSE
AFLA_018770	2304.81	2209.49	0.060929	0.92043	1	FALSE
AFLA_018780	482.418	775.857	-0.68551	0.30757	0.79014	FALSE
AFLA_018790	3885.06	125.392	4.9534	0.0011373	0.019254	TRUE
AFLA_018800	11598.4	830.337	3.8041	0.00012898	0.0029487	TRUE
AFLA_018810	1928.74	331.8	2.5393	0.00034813	0.0070466	TRUE
AFLA_018820	631.75	482.624	0.38845	0.41174	0.87434	FALSE
AFLA_018830	169.982	166.768	0.027533	0.90769	1	FALSE
AFLA_018840	358.753	329.438	0.12298	0.80835	1	FALSE
AFLA_018850	13023.9	25336.3	-0.96005	0.31402	0.7971	FALSE
AFLA_018860	2230.2	1750.89	0.34908	0.51721	0.93446	FALSE
AFLA_018870	1518.86	1368.68	0.15021	0.75138	0.99986	FALSE
AFLA_018880	3257.89	2073.03	0.65219	0.19489	0.6611	FALSE
AFLA_018890	10.2578	9.57598	0.099235	0.92151	1	FALSE
AFLA_018900	123.847	61.7019	1.0052	0.14519	0.58706	FALSE
AFLA_018910	676.398	134.734	2.3278	3.7184e-05	0.00094541	TRUE
AFLA_018920	243.98	224.409	0.12063	0.97395	1	FALSE
AFLA_018930	3904.84	4357.71	-0.15831	0.76554	0.99986	FALSE
AFLA_018940	536.633	617.039	-0.20143	0.79147	1	FALSE
AFLA_018950	5988.16	8997.47	-0.58741	0.29812	0.78435	FALSE
AFLA_018960	3073.95	4679.72	-0.60633	0.32105	0.80191	FALSE
AFLA_018970	560.781	661.969	-0.23933	0.66757	0.9829	FALSE
AFLA_018980	211.555	184.047	0.20095	0.75952	0.99986	FALSE
AFLA_018990	929.439	745.645	0.31787	0.5306	0.94165	FALSE
AFLA_019000	237.082	629.058	-1.4078	0.0088222	0.10182	FALSE
AFLA_019010	3934.28	3080.56	0.35291	0.75737	0.99986	FALSE
AFLA_019020	2392.03	2070.66	0.20815	0.6602	0.98032	FALSE
AFLA_019030	415.67	817.894	-0.97648	0.046242	0.32379	FALSE
AFLA_019040	2070.94	4192.46	-1.0175	0.033474	0.26278	FALSE
AFLA_019050	3346.05	3387.56	-0.017787	0.94601	1	FALSE
AFLA_019060	1061.44	933.163	0.18582	0.69135	0.98878	FALSE
AFLA_019070	334.823	111.576	1.5854	0.011687	0.12513	FALSE
AFLA_019080	4.02649	6.7422	-0.7437	0.61679	0.97044	FALSE
AFLA_019090	211.197	392.6	-0.89447	0.077983	0.42985	FALSE
AFLA_019100	785.145	1610.56	-1.0365	0.029144	0.23768	FALSE
AFLA_019110	339.038	198.745	0.77053	0.21122	0.68501	FALSE
AFLA_019120	10.3033	24.2956	-1.2376	0.24135	0.72639	FALSE
AFLA_019130	7058.51	16237.7	-1.2019	0.012837	0.13339	FALSE
AFLA_019140	4073.48	2802.15	0.53973	0.63405	0.97523	FALSE
AFLA_019150	1488.32	1112.56	0.4198	0.75945	0.99986	FALSE
AFLA_019160	4833.65	6440.72	-0.41411	0.71391	0.99562	FALSE
AFLA_019170	3378.85	3273.08	0.045883	0.94222	1	FALSE
AFLA_019180	4864.43	816.712	2.5744	4.5901e-06	0.0001403	TRUE
AFLA_019190	2.6198	0.324666	3.0124	0.57635	0.95745	FALSE
AFLA_019200	538.118	1352.32	-1.3294	0.20012	0.6674	FALSE
AFLA_019210	75.1261	74.8153	0.0059824	0.86617	1	FALSE
AFLA_019220	82.9092	146.227	-0.8186	0.1534	0.59872	FALSE
AFLA_019230	44467.1	103146	-1.2139	0.074085	0.41779	FALSE
AFLA_019240	2293.81	3521.65	-0.61851	0.37234	0.83989	FALSE
AFLA_019250	2555.25	2471.05	0.048339	0.89178	1	FALSE
AFLA_019260	468.009	32.5691	3.845	3.9929e-10	2.3688e-08	TRUE
AFLA_019270	1190.02	3059.12	-1.3621	0.31564	0.79778	FALSE
AFLA_019280	7456.01	10720.2	-0.52385	0.24541	0.73295	FALSE
AFLA_019290	0.892876	0.324666	1.4595	0.97074	1	FALSE
AFLA_019300	1648.46	1268.39	0.37812	0.42989	0.88561	FALSE
AFLA_019310	218.224	1037.43	-2.2491	0.0060593	0.076271	FALSE
AFLA_019320	23.936	47.0953	-0.9764	0.26889	0.75702	FALSE
AFLA_019330	19.8702	22.331	-0.16844	0.71844	0.99641	FALSE
AFLA_019340	59.175	103.864	-0.81163	0.34132	0.81828	FALSE
AFLA_019350	52.3549	26.8429	0.96379	0.15331	0.59872	FALSE
AFLA_019360	0	0	NA	NA	NA	NA
AFLA_019370	0.301114	0	Inf	1	1	FALSE
AFLA_019380	5.79889	0.649333	3.1587	0.27961	0.76798	FALSE
AFLA_019390	1.78575	0	Inf	0.59526	0.96317	FALSE
AFLA_019400	0	6.29992	#NAME?	0.21791	0.69409	FALSE
AFLA_019410	9.08082	7.6197	0.25309	0.9294	1	FALSE
AFLA_019420	2491.38	2344.97	0.087375	0.92857	1	FALSE
AFLA_019430	3240.51	2635.69	0.29804	0.81969	1	FALSE
AFLA_019440	4006.32	2359.29	0.76393	0.27473	0.76266	FALSE
AFLA_019450	102.321	124.382	-0.28168	0.49461	0.92115	FALSE
AFLA_019460	133.861	179.556	-0.42369	0.38782	0.85234	FALSE
AFLA_019470	2.60933	11.4607	-2.1349	0.22621	0.70598	FALSE
AFLA_019480	8.43385	1.49689	2.4942	0.21939	0.69598	FALSE
AFLA_019490	2488.4	6776.63	-1.4454	0.53856	0.94427	FALSE
AFLA_019500	7.76052	20.8636	-1.4268	0.53334	0.94366	FALSE
AFLA_019510	6719.07	2384.72	1.4944	0.0048288	0.064783	FALSE
AFLA_019520	2220.05	2961.09	-0.41553	0.37523	0.84174	FALSE
AFLA_019530	609.449	624.02	-0.034088	0.97522	1	FALSE
AFLA_019540	51.0859	25.9068	0.9796	0.23775	0.72119	FALSE
AFLA_019550	44.1178	131.63	-1.5771	0.22691	0.70655	FALSE
AFLA_019560	3.80983	0.995115	1.9368	0.47786	0.91306	FALSE
AFLA_019570	124.527	101.937	0.28878	0.57893	0.95745	FALSE
AFLA_019580	2755.29	1155.77	1.2533	0.033999	0.26542	FALSE
AFLA_019590	1372.74	621.932	1.1422	0.061261	0.37577	FALSE
AFLA_019600	852.653	330.504	1.3673	0.028258	0.23357	FALSE
AFLA_019610	4506.65	963.246	2.2261	0.00075362	0.013619	TRUE
AFLA_019620	14090.3	45082.5	-1.6779	0.00081678	0.014518	TRUE
AFLA_019630	312.27	235.439	0.40744	0.34523	0.8214	FALSE
AFLA_019640	2383.95	630.717	1.9183	0.0032233	0.046625	TRUE
AFLA_019650	5829.08	1053.28	2.4684	4.6049e-06	0.00014044	TRUE
AFLA_019660	85.1039	302.949	-1.8318	0.35288	0.82792	FALSE
AFLA_019670	1144.48	2113.92	-0.88523	0.24637	0.73373	FALSE
AFLA_019680	582.358	4157.93	-2.8359	0.19981	0.66702	FALSE
AFLA_019690	6672.43	16825.9	-1.3344	0.24985	0.73629	FALSE
AFLA_019700	5856.62	6491.55	-0.1485	0.67079	0.98314	FALSE
AFLA_019710	997.798	1046.24	-0.068394	0.85061	1	FALSE
AFLA_019720	2022.43	1714.39	0.2384	0.60987	0.96884	FALSE
AFLA_019730	291.393	308.842	-0.083902	0.854	1	FALSE
AFLA_019740	1960.71	3012.41	-0.61954	0.16959	0.62676	FALSE
AFLA_019750	20.3939	11.0306	0.88663	0.44547	0.89694	FALSE
AFLA_019760	1769.68	2546.04	-0.52476	0.26705	0.75548	FALSE
AFLA_019770	2975.53	2946.2	0.014291	0.99288	1	FALSE
AFLA_019780	528.789	426.179	0.31123	0.52564	0.93884	FALSE
AFLA_019790	197.944	76.2277	1.3767	0.012809	0.13339	FALSE
AFLA_019800	1817.71	2187.95	-0.26746	0.46095	0.90416	FALSE
AFLA_019810	7502.74	6161.74	0.28408	0.57131	0.95665	FALSE
AFLA_019820	2883.47	2828.09	0.027979	0.78996	1	FALSE
AFLA_019830	1859.52	1828.94	0.023918	0.93597	1	FALSE
AFLA_019840	1381.51	1362.33	0.020165	0.89396	1	FALSE
AFLA_019850	80.9005	142.548	-0.81723	0.15319	0.59849	FALSE
AFLA_019860	1044.2	939.837	0.15192	0.84205	1	FALSE
AFLA_019870	4052.65	4801.98	-0.24477	0.64346	0.97751	FALSE
AFLA_019880	1685.1	1317.22	0.35535	0.45118	0.90019	FALSE
AFLA_019890	1124.74	668.198	0.75124	0.18639	0.65175	FALSE
AFLA_019900	72.4087	92.9267	-0.35993	0.55488	0.95211	FALSE
AFLA_019910	0.602227	4.65512	-2.9504	0.38703	0.85199	FALSE
AFLA_019920	8.68371	8.10021	0.10035	0.86322	1	FALSE
AFLA_019930	206.015	203.688	0.016389	0.85429	1	FALSE
AFLA_019940	65.3998	143.18	-1.1305	0.17187	0.62951	FALSE
AFLA_019950	46.581	208.179	-2.16	0.0005196	0.0098992	TRUE
AFLA_019960	429.875	2128.75	-2.308	0.061309	0.37577	FALSE
AFLA_019970	0.283069	0	Inf	1	1	FALSE
AFLA_019980	24.9326	103.366	-2.0517	0.089251	0.45882	FALSE
AFLA_019990	1.44566	2.922	-1.0152	0.70101	0.99122	FALSE
AFLA_020000	23.6403	58.948	-1.3182	0.070557	0.40824	FALSE
AFLA_020010	552.92	206.125	1.4235	0.058814	0.36878	FALSE
AFLA_020020	5412.28	8434.36	-0.64004	0.2481	0.73446	FALSE
AFLA_020030	31.4333	24.8359	0.33987	0.74604	0.99986	FALSE
AFLA_020040	0.290649	3.8329	-3.7211	0.3918	0.85575	FALSE
AFLA_020050	9.69532	22.0193	-1.1834	0.30211	0.78612	FALSE
AFLA_020060	821.065	496.766	0.72493	0.23609	0.7199	FALSE
AFLA_020070	2567.75	234.226	3.4545	0.0043341	0.05924	FALSE
AFLA_020080	33.6605	42.9379	-0.35119	0.74362	0.99986	FALSE
AFLA_020090	634.535	227.931	1.4771	0.15907	0.6087	FALSE
AFLA_020100	5389.31	5204.97	0.05021	0.83823	1	FALSE
AFLA_020110	231.934	372.875	-0.68498	0.22527	0.70447	FALSE
AFLA_020120	4.43299	3.98467	0.15382	0.89717	1	FALSE
AFLA_020130	911.976	1161.45	-0.34886	0.64165	0.97731	FALSE
AFLA_020140	4082.46	6326.31	-0.63192	0.27047	0.75739	FALSE
AFLA_020150	3745.35	5159.59	-0.46215	0.34967	0.82545	FALSE
AFLA_020160	8.75301	19.8304	-1.1799	0.28049	0.76845	FALSE
AFLA_020170	68.0341	149.037	-1.1313	0.11151	0.51537	FALSE
AFLA_020180	62.4502	106.382	-0.76847	0.33677	0.81483	FALSE
AFLA_020190	11.3815	6.82667	0.73743	0.51383	0.93253	FALSE
AFLA_020200	42.5229	71.8636	-0.75702	0.25393	0.74203	FALSE
AFLA_020210	8702.6	9266.08	-0.090513	0.71545	0.99601	FALSE
AFLA_020220	44.3313	621.459	-3.8093	0.056129	0.3597	FALSE
AFLA_020230	132.783	439.795	-1.7278	0.0075233	0.090331	FALSE
AFLA_020240	123.175	694.43	-2.4951	0.00044022	0.0085966	TRUE
AFLA_020250	2058.98	1927.05	0.095533	0.88847	1	FALSE
AFLA_020260	6490.9	6319.99	0.038496	0.87606	1	FALSE
AFLA_020270	277.286	904.198	-1.7053	0.0015248	0.024558	TRUE
AFLA_020280	9971.95	12222.4	-0.29357	0.55985	0.95343	FALSE
AFLA_020290	2639.28	2713.01	-0.03975	0.85372	1	FALSE
AFLA_020300	481.175	670.787	-0.47929	0.43659	0.89144	FALSE
AFLA_020310	2780.69	2993.98	-0.10662	0.76846	1	FALSE
AFLA_020320	0	0	NA	NA	NA	NA
AFLA_020330	175.019	202.069	-0.20734	0.92878	1	FALSE
AFLA_020340	4824.81	3917.48	0.30055	0.5578	0.95246	FALSE
AFLA_020350	6675.51	8551.06	-0.35722	0.51152	0.93092	FALSE
AFLA_020360	1810.82	1594.38	0.18365	0.75301	0.99986	FALSE
AFLA_020370	1472.95	1152.44	0.35402	0.6152	0.97044	FALSE
AFLA_020380	4900.67	14761.4	-1.5908	0.050651	0.34025	FALSE
AFLA_020390	1361.59	1623.92	-0.25419	0.66448	0.98155	FALSE
AFLA_020400	1139.65	1003.98	0.18286	0.73489	0.9997	FALSE
AFLA_020410	410.334	581.839	-0.50382	0.34457	0.82081	FALSE
AFLA_020420	8433.28	8149.86	0.049317	0.86722	1	FALSE
AFLA_020430	1771.35	1338.03	0.40475	0.44019	0.8943	FALSE
AFLA_020440	229.087	241.187	-0.074255	0.87527	1	FALSE
AFLA_020450	9786.51	12019.8	-0.29655	0.67034	0.9829	FALSE
AFLA_020460	5204.52	5642.24	-0.1165	0.76874	1	FALSE
AFLA_020470	3329.42	4028.59	-0.275	0.75134	0.99986	FALSE
AFLA_020480	3609.99	3174.37	0.18552	0.79053	1	FALSE
AFLA_020490	1477.99	1395.83	0.082508	0.90532	1	FALSE
AFLA_020500	328.544	238.251	0.4636	0.33888	0.81694	FALSE
AFLA_020510	21912.5	40433.4	-0.88379	0.11494	0.52389	FALSE
AFLA_020520	3006.86	4537.82	-0.59374	0.29133	0.77902	FALSE
AFLA_020530	91.2049	149.347	-0.71149	0.17931	0.64051	FALSE
AFLA_020540	4601.85	3208.29	0.52041	0.31593	0.79778	FALSE
AFLA_020550	1519.3	1619.54	-0.09218	1	1	FALSE
AFLA_020560	1131.03	1342.07	-0.24682	0.65381	0.97782	FALSE
AFLA_020570	726.54	697.003	0.059876	0.83715	1	FALSE
AFLA_020580	846.837	1175.45	-0.47306	0.34635	0.82203	FALSE
AFLA_020590	1206.07	1869.74	-0.63252	0.21863	0.69535	FALSE
AFLA_020600	1590.68	904.341	0.8147	0.14287	0.58243	FALSE
AFLA_020610	1382.82	284.238	2.2824	3.4435e-05	0.00088314	TRUE
AFLA_020620	1688.57	508.212	1.7323	0.031635	0.25157	FALSE
AFLA_020630	4157.26	246.111	4.0782	2.4247e-05	0.00064324	TRUE
AFLA_020640	3681.86	1948.88	0.91779	0.068976	0.40241	FALSE
AFLA_020650	4053.95	2490.58	0.70285	0.11556	0.52513	FALSE
AFLA_020660	987.974	950.461	0.055845	0.9683	1	FALSE
AFLA_020670	6421.89	5650.66	0.18458	0.74832	0.99986	FALSE
AFLA_020680	2608.56	3573.18	-0.45395	0.38044	0.84611	FALSE
AFLA_020690	10936.3	101920	-3.2202	0.046998	0.32691	FALSE
AFLA_020700	3569.99	3580.34	-0.0041774	0.95242	1	FALSE
AFLA_020710	2007.52	1466.8	0.45274	0.47147	0.90843	FALSE
AFLA_020720	53363.3	219265	-2.0388	0.063519	0.38397	FALSE
AFLA_020730	3189.84	2232.94	0.51454	0.3282	0.80825	FALSE
AFLA_020740	488.16	468.904	0.058061	0.93105	1	FALSE
AFLA_020750	1266.41	1201.22	0.076251	0.83513	1	FALSE
AFLA_020760	6039.66	7468.15	-0.30628	0.61474	0.97044	FALSE
AFLA_020770	115.955	68.8828	0.75134	0.25742	0.7467	FALSE
AFLA_020780	408.231	906.489	-1.1509	0.033452	0.26276	FALSE
AFLA_020790	1272.23	1846.9	-0.53775	0.339	0.81694	FALSE
AFLA_020800	47.7784	161.147	-1.7539	0.10474	0.50003	FALSE
AFLA_020810	229.577	106.368	1.1099	0.073531	0.41647	FALSE
AFLA_020820	15726.3	170.408	6.528	5.3295e-24	2.3416e-21	TRUE
AFLA_020830	2718.36	2390.27	0.18556	0.63325	0.97523	FALSE
AFLA_020840	14751.7	11631.6	0.34283	0.36518	0.8354	FALSE
AFLA_020850	818.593	915.328	-0.16114	0.75839	0.99986	FALSE
AFLA_020860	21.2288	59.1767	-1.479	0.087476	0.45548	FALSE
AFLA_020870	1314.58	1043.91	0.3326	0.62891	0.97411	FALSE
AFLA_020880	1606.49	1494.07	0.10466	0.7662	0.99986	FALSE
AFLA_020890	5108.97	4968.4	0.040252	0.93797	1	FALSE
AFLA_020900	10165.7	4825.87	1.0748	0.047777	0.33026	FALSE
AFLA_020910	1078.79	697.483	0.62919	0.25446	0.74287	FALSE
AFLA_020920	251.452	654.553	-1.3802	0.10042	0.48969	FALSE
AFLA_020930	2616.12	667.74	1.9701	0.00011844	0.0027255	TRUE
AFLA_020940	2581.87	833.62	1.631	0.0012052	0.01996	TRUE
AFLA_020950	338.187	565.947	-0.74285	0.26241	0.7499	FALSE
AFLA_020960	355.183	565.77	-0.67165	0.2323	0.71437	FALSE
AFLA_020970	1662.96	1596.34	0.058988	0.86243	1	FALSE
AFLA_020980	12287.4	12474.8	-0.021838	0.88492	1	FALSE
AFLA_020990	29947.4	25514.3	0.23113	0.61564	0.97044	FALSE
AFLA_021000	22386.8	18196.4	0.299	0.44209	0.89571	FALSE
[truncated: 12,473 more rows]

## Sheet: 90 vs 99
Gene_id	readcount_P090	readcount_P099	log2FoldChange	pval	padj	significant
AFLA_000010	45.8356	9.57337	2.2594	0.013322	0.065268	FALSE
AFLA_000020	70.584	5.06954	3.7994	1.6692e-05	0.00020739	TRUE
AFLA_000330	426.59	161.995	1.3969	0.09267	0.26339	FALSE
AFLA_000340	29.225	16.0379	0.86572	0.33308	0.59613	FALSE
AFLA_000350	38.1197	18.2103	1.0658	0.28097	0.53844	FALSE
AFLA_000360	5.90676	12.3239	-1.061	0.44051	0.69446	FALSE
AFLA_000370	21.3403	14.0735	0.6006	0.59968	0.80753	FALSE
AFLA_000380	33.6101	60.9751	-0.85933	0.24593	0.49774	FALSE
AFLA_000390	3.97887	2.21622	0.84426	0.79751	0.92711	FALSE
AFLA_000500	3.82611	4.60406	-0.26703	0.89294	0.97098	FALSE
AFLA_000510	1.9704	11.1168	-2.4962	0.37973	0.63995	FALSE
AFLA_000520	131.29	288.974	-1.1382	0.11	0.29625	FALSE
AFLA_000530	219.662	112.303	0.96789	0.15637	0.37442	FALSE
AFLA_000540	138.408	276.201	-0.99679	0.10024	0.27879	FALSE
AFLA_000550	501.644	191.95	1.3859	0.020525	0.090464	FALSE
AFLA_000560	2.26109	0	Inf	0.44381	0.69729	FALSE
AFLA_000570	4.62844	0	Inf	0.15212	0.36774	FALSE
AFLA_000580	23.5551	22.6722	0.055113	0.91697	0.97862	FALSE
AFLA_000590	85.0257	430.515	-2.3401	0.22444	0.47096	FALSE
AFLA_000600	419.856	1211.74	-1.5291	0.0068881	0.039003	TRUE
AFLA_000610	41.4556	29.5858	0.48666	0.61249	0.81677	FALSE
AFLA_000620	4.17215	0.714734	2.5453	0.39205	0.64926	FALSE
AFLA_000630	0	0.306938	#NAME?	0.99515	1	FALSE
AFLA_000640	618.725	306.566	1.0131	0.079389	0.23676	FALSE
AFLA_000650	10.9202	1.87545	2.5417	0.15498	0.3721	FALSE
AFLA_000660	63.0884	67.134	-0.08967	0.91093	0.97714	FALSE
AFLA_000680	74.3411	30.7879	1.2718	0.081566	0.24142	FALSE
AFLA_000690	1486.73	808.897	0.87811	0.12981	0.33107	FALSE
AFLA_000700	152.93	47.6703	1.6817	0.0094477	0.050018	FALSE
AFLA_000710	718.799	202.454	1.828	0.0015479	0.01131	TRUE
AFLA_000720	378.198	281.435	0.42634	0.47812	0.72519	FALSE
AFLA_000730	902.51	912.137	-0.015306	0.92979	0.98512	FALSE
AFLA_000740	281.988	1828.5	-2.697	0.0080391	0.044039	TRUE
AFLA_000750	210.547	900.183	-2.0961	0.00035808	0.003219	TRUE
AFLA_000760	203.399	560.754	-1.4631	0.041651	0.15027	FALSE
AFLA_000770	192.62	339.667	-0.81836	0.15472	0.37184	FALSE
AFLA_000780	273.874	674.241	-1.2998	0.022333	0.096328	FALSE
AFLA_000790	218.535	517.675	-1.2442	0.025532	0.10624	FALSE
AFLA_000800	182.145	235.005	-0.3676	0.4788	0.72567	FALSE
AFLA_000810	603.304	2426.73	-2.0081	0.00041875	0.0036889	TRUE
AFLA_000820	26.8565	1840.23	-6.0985	0.00013509	0.0013643	TRUE
AFLA_000830	205.458	603.486	-1.5545	0.0061479	0.035537	TRUE
AFLA_000840	29.2648	1684.13	-5.8467	0.010982	0.056298	FALSE
AFLA_000850	17.4849	1917.36	-6.7769	8.6153e-16	4.4784e-14	TRUE
AFLA_000860	2847.85	216.939	3.7145	1.7648e-08	3.7958e-07	TRUE
AFLA_000870	32326.4	1067.12	4.9209	2.3023e-15	1.1422e-13	TRUE
AFLA_000880	154.164	6.63181	4.5389	5.0215e-09	1.1853e-07	TRUE
AFLA_000890	2595.85	1139.46	1.1879	0.025951	0.10763	FALSE
AFLA_000900	404.262	3.29867	6.9373	5.1536e-18	3.3273e-16	TRUE
AFLA_000910	9.34345	20.6802	-1.1462	0.2793	0.537	FALSE
AFLA_000920	312.738	212.33	0.55865	0.37255	0.63312	FALSE
AFLA_000930	318.361	1370.93	-2.1064	0.032318	0.12578	FALSE
AFLA_000940	251.522	55.3711	2.1835	0.00077221	0.0062461	TRUE
AFLA_000950	200.964	1.63555	6.941	2.0704e-14	9.1765e-13	TRUE
AFLA_000960	153.938	4.56088	5.0769	3.1252e-05	0.0003661	TRUE
AFLA_000970	142.969	2.92534	5.611	7.411e-11	2.1341e-09	TRUE
AFLA_000980	193.963	0	Inf	2.8768e-09	7.013e-08	TRUE
AFLA_000990	1.95313	10.5286	-2.4305	0.1477	0.3598	FALSE
AFLA_001000	2100.43	3609.29	-0.78103	0.14943	0.36253	FALSE
AFLA_001010	388.815	2224.97	-2.5166	0.00031088	0.0028469	TRUE
AFLA_001020	1361.64	25.5825	5.7341	4.9441e-17	2.8533e-15	TRUE
AFLA_001030	2233.74	3.74529	9.2202	1.2365e-10	3.4416e-09	TRUE
AFLA_001040	52.9446	16.2277	1.706	0.048204	0.16721	FALSE
AFLA_001050	651.003	30.4158	4.4198	2.2227e-11	6.9198e-10	TRUE
AFLA_001060	45.0895	13.1933	1.773	0.053403	0.18037	FALSE
AFLA_001070	202.33	162.329	0.31779	0.655	0.84553	FALSE
AFLA_001080	25.0327	36.8773	-0.55892	0.51916	0.75669	FALSE
AFLA_001090	142.351	322.586	-1.1802	0.04727	0.16506	FALSE
AFLA_001100	14.9166	0	Inf	0.0018779	0.013316	TRUE
AFLA_001110	338.399	675.055	-0.99628	0.074009	0.22542	FALSE
AFLA_001120	3.26068	104.347	-5.0001	0.068828	0.21426	FALSE
AFLA_001130	12.8067	26.9391	-1.0728	0.56976	0.7884	FALSE
AFLA_001140	243.369	821.279	-1.7547	0.25979	0.51437	FALSE
AFLA_001150	94.2552	385.487	-2.032	0.088867	0.25627	FALSE
AFLA_001160	22.2994	3.54047	2.655	0.026416	0.10908	FALSE
AFLA_001170	0	0.306938	#NAME?	0.99515	1	FALSE
AFLA_001180	1578.97	1135.63	0.47548	0.39594	0.65338	FALSE
AFLA_001190	348.356	540.372	-0.63339	0.32155	0.58474	FALSE
AFLA_001200	482.548	402.258	0.26255	0.74137	0.8992	FALSE
AFLA_001210	86.687	117.779	-0.44219	0.42855	0.68381	FALSE
AFLA_001220	527.573	1258.51	-1.2543	0.045363	0.16021	FALSE
AFLA_001230	57.9261	64.3966	-0.15277	0.83868	0.94782	FALSE
AFLA_001240	842.578	824.241	0.031743	0.92789	0.98421	FALSE
AFLA_001250	20.8227	10.7992	0.94722	0.41029	0.66703	FALSE
AFLA_001260	0.324784	9.94424	-4.9363	0.034384	0.13086	FALSE
AFLA_001270	6.26121	28.6971	-2.1964	0.040536	0.14753	FALSE
AFLA_001280	25.9101	300.604	-3.5363	1.4471e-07	2.7353e-06	TRUE
AFLA_001290	4102.58	5306.59	-0.37125	0.49436	0.73772	FALSE
AFLA_001300	4546.06	7857.52	-0.78946	0.13721	0.34324	FALSE
AFLA_001310	131.055	127.346	0.041412	0.99917	1	FALSE
AFLA_001320	4.59434	12.0376	-1.3896	0.52218	0.75812	FALSE
AFLA_001330	153.635	99.3167	0.6294	0.3482	0.61064	FALSE
AFLA_001340	183.209	90.4156	1.0188	0.10888	0.29449	FALSE
AFLA_001350	306.638	178.94	0.77706	0.21617	0.46026	FALSE
AFLA_001360	2650.49	1215.31	1.1249	0.037693	0.1404	FALSE
AFLA_001370	2.62439	4.09105	-0.64049	0.76811	0.91459	FALSE
AFLA_001380	6.84702	127.803	-4.2223	0.063703	0.20332	FALSE
AFLA_001390	122.996	29.8426	2.0432	0.039846	0.14547	FALSE
AFLA_001400	86.0607	164.088	-0.93104	0.38159	0.64155	FALSE
AFLA_001410	7.86033	55.2284	-2.8127	0.0013316	0.0098938	TRUE
AFLA_001420	42.0233	27.0282	0.63673	0.48684	0.73191	FALSE
AFLA_001430	110.962	235.79	-1.0874	0.073737	0.22497	FALSE
AFLA_001440	506.565	1167.43	-1.2045	0.057042	0.18928	FALSE
AFLA_001450	493.215	1812.52	-1.8777	0.034159	0.13036	FALSE
AFLA_001460	2072.16	10114.6	-2.2872	0.056638	0.18816	FALSE
AFLA_001470	1671.23	7889.68	-2.2391	7.4086e-05	0.00079477	TRUE
AFLA_001480	13.0538	89.1746	-2.7722	0.00042644	0.003738	TRUE
AFLA_001490	56.3066	169.347	-1.5886	0.041186	0.14913	FALSE
AFLA_001500	52.3191	165.413	-1.6607	0.022827	0.097979	FALSE
AFLA_001510	125.595	1073.93	-3.0961	2.0936e-07	3.8344e-06	TRUE
AFLA_001520	532.736	799.993	-0.58657	0.2889	0.54881	FALSE
AFLA_001530	563.214	1237.72	-1.1359	0.0358	0.13505	FALSE
AFLA_001540	9.91574	22.2362	-1.1651	0.26942	0.52533	FALSE
AFLA_001550	104.389	111.026	-0.088933	0.90909	0.97635	FALSE
AFLA_001560	155.023	119.77	0.37222	0.53639	0.76683	FALSE
AFLA_001570	212.02	199.381	0.088673	0.87514	0.96411	FALSE
AFLA_001580	24.5492	27.4191	-0.15951	0.84783	0.95257	FALSE
AFLA_001590	1.30356	0.613875	1.0864	0.92663	0.98367	FALSE
AFLA_001600	137.938	35.0317	1.9773	0.03068	0.12113	FALSE
AFLA_001610	184.114	140.383	0.39123	0.53938	0.76944	FALSE
AFLA_001620	342.415	354.836	-0.051407	0.90827	0.97606	FALSE
AFLA_001630	305.451	215.564	0.50283	0.4411	0.69497	FALSE
AFLA_001640	1230.57	195.875	2.6513	9.3352e-06	0.00012233	TRUE
AFLA_001650	753.543	78.176	3.2689	1.6944e-07	3.1564e-06	TRUE
AFLA_001660	435.668	79.4045	2.4559	7.8927e-05	0.00084159	TRUE
AFLA_001670	319.558	257.135	0.31355	0.58791	0.80056	FALSE
AFLA_001680	56.4574	27.0113	1.0636	0.17263	0.39859	FALSE
AFLA_001690	1651.85	669.053	1.3039	0.028197	0.11407	FALSE
AFLA_001700	4.27399	11.3718	-1.4118	0.34292	0.60519	FALSE
AFLA_001710	1301.24	166.887	2.9629	9.0548e-07	1.4921e-05	TRUE
AFLA_001720	3.57306	0	Inf	0.24319	0.49426	FALSE
AFLA_001730	1874.67	418.885	2.162	0.00010881	0.0011238	TRUE
AFLA_001740	2335.44	384.179	2.6038	5.7121e-06	7.8947e-05	TRUE
AFLA_001750	206.075	1563.64	-2.9237	0.17339	0.39941	FALSE
AFLA_001760	0	0	NA	NA	NA	NA
AFLA_001770	238.094	190.672	0.32043	0.64135	0.83629	FALSE
AFLA_001780	37.9251	0.647704	5.8717	0.0023989	0.016354	TRUE
AFLA_001790	1022.83	5.72286	7.4816	2.0046e-22	2.2494e-20	TRUE
AFLA_001800	39.934	19.0153	1.0705	0.30353	0.56581	FALSE
AFLA_001810	178.613	365.947	-1.0348	0.19825	0.43626	FALSE
AFLA_001820	616.913	1148.8	-0.89699	0.43994	0.69441	FALSE
AFLA_001830	206.733	520.296	-1.3316	0.16254	0.38426	FALSE
AFLA_001840	268.446	6280.01	-4.5481	0.00028559	0.0026461	TRUE
AFLA_001850	67.3369	149.992	-1.1554	0.069515	0.21578	FALSE
AFLA_001860	0	2.38537	#NAME?	0.41374	0.67078	FALSE
AFLA_001870	0	24.8578	#NAME?	4.5595e-05	0.00050882	TRUE
AFLA_001880	0	57.6297	#NAME?	2.0932e-05	0.00025382	TRUE
AFLA_001890	2588.9	3002.12	-0.21364	0.72778	0.89099	FALSE
AFLA_001900	5214.89	15234.5	-1.5466	0.0048808	0.029478	TRUE
AFLA_001910	401.133	1521.96	-1.9238	0.00060135	0.0050132	TRUE
AFLA_001920	1090.75	488.93	1.1576	0.033934	0.1298	FALSE
AFLA_001930	909.897	369.957	1.2983	0.02169	0.09436	FALSE
AFLA_001940	666.749	394.546	0.75695	0.33385	0.5969	FALSE
AFLA_001950	420.277	277.266	0.60007	0.31484	0.57692	FALSE
AFLA_001960	1255.6	1579.99	-0.33154	0.55322	0.77759	FALSE
AFLA_001970	1.29515	156.947	-6.921	0.0031877	0.020779	TRUE
AFLA_001980	2999.11	6.97257	8.7486	1.7809e-29	5.3576e-27	TRUE
AFLA_001990	10.4205	114.543	-3.4584	0.067196	0.21118	FALSE
AFLA_002000	1699.38	148.827	3.5133	2.9031e-08	6.0946e-07	TRUE
AFLA_002010	514.738	157.482	1.7087	0.029905	0.11895	FALSE
AFLA_002020	620.14	1.83664	8.3994	5.3028e-23	6.5197e-21	TRUE
AFLA_002030	105.751	151.283	-0.51658	0.58669	0.79977	FALSE
AFLA_002040	0.324784	0	Inf	1	1	FALSE
AFLA_002050	0	0	NA	NA	NA	NA
AFLA_002060	1450.47	653.801	1.1496	0.045388	0.16023	FALSE
AFLA_002070	0	0	NA	NA	NA	NA
AFLA_002080	238.935	176.385	0.43789	0.53667	0.76709	FALSE
AFLA_002090	2074.92	623.493	1.7346	0.0026775	0.017976	TRUE
AFLA_002100	1.29913	1.42947	-0.13793	1	1	FALSE
AFLA_002110	1.99165	0.613875	1.6979	0.77337	0.91665	FALSE
AFLA_002120	0	0	NA	NA	NA	NA
AFLA_002130	1.3505	12.1148	-3.1652	0.068608	0.21371	FALSE
AFLA_002140	13.4122	96.6693	-2.8495	0.0020613	0.014357	TRUE
AFLA_002150	3.22304	10.2117	-1.6637	0.32075	0.58359	FALSE
AFLA_002160	387.333	36.0974	3.4236	9.9162e-08	1.9128e-06	TRUE
AFLA_002170	378.793	8673.44	-4.5171	0.024558	0.10334	FALSE
AFLA_002180	353.321	1042.6	-1.5611	0.049071	0.16931	FALSE
AFLA_002190	275.015	1933.3	-2.8135	1.6574e-06	2.5837e-05	TRUE
AFLA_002200	10070.1	19750	-0.97178	0.083379	0.24514	FALSE
AFLA_002210	624.931	6655.88	-3.4129	8.2598e-09	1.8806e-07	TRUE
AFLA_002220	702.962	768.359	-0.12833	0.82321	0.94107	FALSE
AFLA_002230	36.4623	269.46	-2.8856	0.00044462	0.0038734	TRUE
AFLA_002240	6.39914	16.8059	-1.393	0.23785	0.4878	FALSE
AFLA_002250	8.4882	10.2944	-0.27832	0.80822	0.93377	FALSE
AFLA_002260	11.4498	0.306938	5.2212	0.020961	0.091953	FALSE
AFLA_002270	1077.07	32.085	5.0691	2.2961e-06	3.45e-05	TRUE
AFLA_002280	205.955	325.409	-0.65993	0.21574	0.45985	FALSE
AFLA_002290	8177.74	7764.19	0.074868	0.92165	0.98112	FALSE
AFLA_002300	1797.01	4554.96	-1.3418	0.015684	0.073945	FALSE
AFLA_002310	1280.64	1447.74	-0.17693	0.68618	0.86429	FALSE
AFLA_002320	4030.2	3369.32	0.25839	0.63068	0.82919	FALSE
AFLA_002330	4810.5	4778.08	0.0097539	0.96689	1	FALSE
AFLA_002340	3389.07	1612.51	1.0716	0.048142	0.16716	FALSE
AFLA_002350	5.8554	22.3283	-1.931	0.099961	0.27826	FALSE
AFLA_002360	1115.03	1163.42	-0.061287	0.948	0.99243	FALSE
AFLA_002370	25733.2	45931.4	-0.83585	0.25368	0.50712	FALSE
AFLA_002380	25.3114	62.2906	-1.2992	0.09006	0.2586	FALSE
AFLA_002390	2668.45	2886	-0.11307	0.89547	0.97175	FALSE
AFLA_002400	65.0736	85.7426	-0.39794	0.53075	0.76299	FALSE
AFLA_002410	4920.16	10594.9	-1.1066	0.040953	0.14847	FALSE
AFLA_002420	3509.47	4569.93	-0.38092	0.49265	0.7364	FALSE
AFLA_002430	470.457	334.26	0.49309	0.53427	0.76559	FALSE
AFLA_002440	338.555	474.449	-0.48686	0.38168	0.64156	FALSE
AFLA_002450	4003.45	3308.71	0.27497	0.59759	0.80585	FALSE
AFLA_002460	1.6496	19.4011	-3.556	0.013405	0.065539	FALSE
AFLA_002470	3596.4	9305.91	-1.3716	0.012399	0.061879	FALSE
AFLA_002480	510.394	653.929	-0.35752	0.49542	0.73846	FALSE
AFLA_002490	1636.96	2651.52	-0.69581	0.20594	0.4459	FALSE
AFLA_002500	3278.35	13129.5	-2.0018	0.00029842	0.0027452	TRUE
AFLA_002510	5055.31	5846.4	-0.20975	0.68623	0.86429	FALSE
AFLA_002520	1291.32	1527.78	-0.24259	0.6816	0.86207	FALSE
AFLA_002530	2121.01	1979.42	0.099674	0.85958	0.95783	FALSE
AFLA_002540	1396.87	1421.21	-0.024918	0.96867	1	FALSE
AFLA_002550	985.613	556.861	0.8237	0.16042	0.38114	FALSE
AFLA_002560	28771.3	80513	-1.4846	0.0069045	0.039065	TRUE
AFLA_002570	4038.36	2232.43	0.85516	0.12347	0.31992	FALSE
AFLA_002580	28.8769	32.0527	-0.15053	0.87112	0.96289	FALSE
AFLA_002590	1132.3	906.09	0.32153	0.62229	0.82369	FALSE
AFLA_002600	2638.78	2192.28	0.26744	0.65271	0.84404	FALSE
AFLA_002610	3873.66	3646.6	0.087147	0.88463	0.96787	FALSE
AFLA_002620	552.267	1148.57	-1.0564	0.33453	0.59749	FALSE
AFLA_002630	11.1976	35.2023	-1.6525	0.078855	0.2356	FALSE
AFLA_002640	48.1835	97.8584	-1.0222	0.12704	0.32625	FALSE
AFLA_002650	10.113	5.89884	0.77771	0.66326	0.85168	FALSE
AFLA_002660	24.1471	44.0759	-0.86814	0.2898	0.54992	FALSE
AFLA_002670	10057.9	19187.3	-0.93182	0.095351	0.26824	FALSE
AFLA_002680	2843.37	3107.47	-0.12814	0.81458	0.93708	FALSE
AFLA_002690	2168.82	2963.16	-0.45022	0.40859	0.66502	FALSE
AFLA_002700	1333.62	1743.24	-0.38642	0.44532	0.69866	FALSE
AFLA_002710	2035.22	2830.52	-0.47588	0.38579	0.64503	FALSE
AFLA_002720	3065.65	5575.52	-0.86291	0.1263	0.32487	FALSE
AFLA_002730	1438.08	3550.31	-1.3038	0.073663	0.2249	FALSE
AFLA_002740	3200.35	3984.22	-0.31607	0.59346	0.80328	FALSE
AFLA_002750	1320.91	2308.41	-0.80537	0.13779	0.34439	FALSE
AFLA_002760	1575.91	1283.28	0.29634	0.64885	0.8417	FALSE
AFLA_002770	1119.26	1821.12	-0.70229	0.17838	0.40714	FALSE
AFLA_002780	1902	1886.99	0.01143	0.98848	1	FALSE
AFLA_002790	1551.49	1330.73	0.22144	0.68327	0.86334	FALSE
AFLA_002800	3119.6	2595.64	0.26527	0.63947	0.83484	FALSE
AFLA_002810	1014.65	1161.1	-0.19451	0.69504	0.87074	FALSE
AFLA_002820	655.265	272.141	1.2677	0.038983	0.14352	FALSE
AFLA_002830	2324.13	577.512	2.0088	0.00021247	0.0020367	TRUE
AFLA_002840	3274.2	36.026	6.506	4.76e-21	4.4278e-19	TRUE
AFLA_002850	1518.2	322.321	2.2358	5.0608e-05	0.00055815	TRUE
AFLA_002860	6906.53	148.316	5.5412	2.328e-17	1.3889e-15	TRUE
AFLA_002870	517.926	749.68	-0.53353	0.32613	0.58956	FALSE
AFLA_002880	1440.93	1270.24	0.18189	0.73512	0.89543	FALSE
AFLA_002890	530.779	438.091	0.27688	0.64593	0.83995	FALSE
AFLA_002900	1185.31	1365.37	-0.20403	0.76207	0.91072	FALSE
AFLA_002910	324.529	472.007	-0.54046	0.34534	0.60746	FALSE
AFLA_002920	215.268	148.119	0.53937	0.30886	0.57063	FALSE
AFLA_002930	298.131	40.6528	2.8745	4.0395e-06	5.7633e-05	TRUE
AFLA_002940	92.2524	22.8325	2.0145	0.0072941	0.040715	TRUE
AFLA_002950	0.337624	12.3314	-5.1908	0.013381	0.065441	FALSE
AFLA_002960	37.2784	85.3068	-1.1943	0.12273	0.31863	FALSE
AFLA_002970	1064.35	1101.56	-0.04957	0.87648	0.96422	FALSE
AFLA_002980	1084.57	344.463	1.6547	0.0034927	0.022335	TRUE
AFLA_002990	2521.37	2558.28	-0.020968	0.89258	0.97093	FALSE
AFLA_003000	17.9268	19.0446	-0.087263	0.91223	0.97728	FALSE
AFLA_003010	1.59027	0	Inf	0.59905	0.8072	FALSE
AFLA_003020	692.3	691.193	0.0023074	0.95731	0.99741	FALSE
AFLA_003030	2.36337	1.53469	0.6229	0.94901	0.99297	FALSE
AFLA_003040	1797.03	2550.73	-0.50529	0.40719	0.66366	FALSE
AFLA_003050	374.724	1002.79	-1.4201	0.11132	0.29844	FALSE
AFLA_003060	169.422	475.602	-1.4891	0.011215	0.057163	FALSE
AFLA_003070	152.166	311.279	-1.0326	0.070919	0.21855	FALSE
AFLA_003080	58.0599	94.0117	-0.6953	0.27709	0.53457	FALSE
AFLA_003090	968.347	58.5618	4.0475	7.3659e-11	2.1254e-09	TRUE
AFLA_003100	30.5381	6.29104	2.2792	0.021411	0.093377	FALSE
AFLA_003110	3857.76	6736.46	-0.80423	0.12701	0.32625	FALSE
AFLA_003120	171.071	107.183	0.67452	0.30717	0.56909	FALSE
AFLA_003130	16.5097	105.974	-2.6823	0.2605	0.51524	FALSE
AFLA_003140	14.4899	30.3275	-1.0656	0.23586	0.48563	FALSE
AFLA_003150	1109.5	272.18	2.0273	0.0004373	0.003819	TRUE
AFLA_003160	450.454	5.95589	6.2409	1.4418e-16	7.871e-15	TRUE
AFLA_003170	3.65409	0.680905	2.424	0.47355	0.72274	FALSE
AFLA_003180	0	0	NA	NA	NA	NA
AFLA_003190	0	0	NA	NA	NA	NA
AFLA_003200	1349.13	88.5678	3.9291	1.0753e-05	0.00013872	TRUE
AFLA_003210	0.337624	3.71708	-3.4607	0.32578	0.58918	FALSE
AFLA_003220	14219.2	46853.3	-1.7203	0.025481	0.10612	FALSE
AFLA_003230	4447.83	8278.01	-0.89618	0.1116	0.29913	FALSE
AFLA_003240	232.922	391.506	-0.74919	0.28447	0.54297	FALSE
AFLA_003250	937.127	1074.87	-0.19784	0.79418	0.92601	FALSE
AFLA_003260	5482.81	8767.43	-0.67724	0.26753	0.52328	FALSE
AFLA_003270	4258.83	3786.74	0.1695	0.73606	0.89617	FALSE
AFLA_003280	1689.05	1226.58	0.46157	0.41891	0.67614	FALSE
AFLA_003290	89.5725	172.117	-0.94226	0.12796	0.32802	FALSE
AFLA_003300	0	0	NA	NA	NA	NA
AFLA_003310	1.9487	5.82309	-1.5793	0.47726	0.72496	FALSE
AFLA_003320	0.641154	12.9096	-4.3316	0.02177	0.094621	FALSE
AFLA_003330	0.316371	13.1496	-5.3773	0.0102	0.053003	FALSE
AFLA_003340	82.9641	37.4579	1.1472	0.097692	0.27335	FALSE
AFLA_003350	15.6644	41.0994	-1.3916	0.31211	0.57385	FALSE
AFLA_003360	408.707	467.599	-0.1942	0.72843	0.8914	FALSE
AFLA_003370	0	0.714734	#NAME?	0.87722	0.96454	FALSE
AFLA_003380	26.0557	46.029	-0.82094	0.28606	0.54457	FALSE
AFLA_003390	1086.76	1731.26	-0.67179	0.22499	0.47168	FALSE
AFLA_003400	2153.13	11132.4	-2.3703	0.037922	0.141	FALSE
AFLA_003410	721.645	1660.08	-1.2019	0.031179	0.12239	FALSE
AFLA_003420	943.375	2943.07	-1.6414	0.02238	0.096502	FALSE
AFLA_003430	1900.56	1947.71	-0.035354	0.97789	1	FALSE
AFLA_003440	8458.85	17436.5	-1.0436	0.12738	0.32699	FALSE
AFLA_003450	1694.57	871.432	0.95946	0.086895	0.25249	FALSE
AFLA_003460	1151.52	1580.02	-0.45639	0.42336	0.6796	FALSE
AFLA_003470	692.544	1148.42	-0.72967	0.19673	0.43415	FALSE
AFLA_003480	47214.5	100590	-1.0912	0.050403	0.17276	FALSE
AFLA_003490	2760.86	6494.91	-1.2342	0.11033	0.29702	FALSE
AFLA_003500	409.778	1068.61	-1.3828	0.085199	0.24884	FALSE
AFLA_003510	3517.74	4295.18	-0.28807	0.75225	0.90566	FALSE
AFLA_003520	2090.04	541.68	1.948	0.00053234	0.0045205	TRUE
AFLA_003530	1166.78	3351.89	-1.5224	0.005071	0.030471	TRUE
AFLA_003540	4520.17	14602.4	-1.6918	0.067125	0.211	FALSE
AFLA_003550	1342.93	3924.31	-1.5471	0.034286	0.13063	FALSE
AFLA_003560	0.324784	0.306938	0.081533	1	1	FALSE
AFLA_003570	0	0.306938	#NAME?	0.99515	1	FALSE
AFLA_003580	0	0	NA	NA	NA	NA
AFLA_003590	5509.18	9455.54	-0.77932	0.14909	0.36202	FALSE
AFLA_003600	6.59928	13.1446	-0.99409	0.45712	0.70947	FALSE
AFLA_003610	46.6225	61.1311	-0.39088	0.59451	0.80377	FALSE
AFLA_003620	16.9038	68.9918	-2.0291	0.0088349	0.047461	TRUE
AFLA_003630	11913.8	10201.8	0.2238	0.71027	0.879	FALSE
AFLA_003640	953.999	541.768	0.81631	0.14247	0.35128	FALSE
AFLA_003650	8470.85	2310.59	1.8742	0.00073994	0.00603	TRUE
AFLA_003660	696.361	473.997	0.55496	0.35075	0.61344	FALSE
AFLA_003670	1580.19	1116.37	0.50129	0.37276	0.63324	FALSE
AFLA_003680	22.995	20.6427	0.15569	0.87492	0.96411	FALSE
AFLA_003690	2513.51	1819.67	0.46603	0.39238	0.64963	FALSE
AFLA_003700	6133.33	2782.33	1.1404	0.033801	0.12955	FALSE
AFLA_003710	54.2441	581.818	-3.423	0.031347	0.12284	FALSE
AFLA_003720	9638.22	831.84	3.5344	1.3604e-05	0.00017219	TRUE
AFLA_003730	1691.89	1542.36	0.1335	0.83718	0.94732	FALSE
AFLA_003740	4370.16	2145.46	1.0264	0.057829	0.19078	FALSE
AFLA_003750	27.8669	0.681533	5.3536	0.00023286	0.0022053	TRUE
AFLA_003760	19980.5	245.141	6.3488	9.4823e-21	8.6497e-19	TRUE
AFLA_003770	79.6806	404.03	-2.3422	0.2409	0.49129	FALSE
AFLA_003780	207.58	592.243	-1.5125	0.39658	0.65368	FALSE
AFLA_003790	54.3008	90.1137	-0.73077	0.28011	0.53774	FALSE
AFLA_003800	1.26548	0	Inf	0.69136	0.86772	FALSE
AFLA_003810	342.211	275.035	0.31527	0.52908	0.76207	FALSE
AFLA_003820	3807.53	52.994	6.1669	8.4739e-16	4.4375e-14	TRUE
AFLA_003830	23.55	27.6015	-0.22902	0.89829	0.97239	FALSE
AFLA_003840	80.5713	12.4574	2.6933	0.00052908	0.0044956	TRUE
AFLA_003850	20.16	9.32223	1.1128	0.27506	0.53228	FALSE
AFLA_003860	131.153	16.2177	3.0156	3.6458e-05	0.00042046	TRUE
AFLA_003870	9648.96	12538.2	-0.37789	0.57806	0.79475	FALSE
AFLA_003880	1547.55	3010.97	-0.96024	0.08939	0.25709	FALSE
AFLA_003890	6502.34	7106.98	-0.12828	0.81079	0.93581	FALSE
AFLA_003900	6697.38	6703.62	-0.0013431	0.96582	1	FALSE
AFLA_003910	2901.96	3035.08	-0.064705	0.83694	0.94732	FALSE
AFLA_003920	3206.54	6410.76	-0.99948	0.064002	0.20393	FALSE
AFLA_003930	1984.51	1156.61	0.77888	0.12087	0.31508	FALSE
AFLA_003940	91.2614	1.70321	5.7437	0.00011123	0.0011455	TRUE
AFLA_003950	603.959	366.313	0.72137	0.20902	0.44996	FALSE
AFLA_003960	2256.1	14165.3	-2.6505	0.0046372	0.028188	TRUE
AFLA_003970	4.83013	40.0213	-3.0506	0.085051	0.24856	FALSE
AFLA_003980	456.706	2774.29	-2.6028	0.0002776	0.0025772	TRUE
AFLA_003990	777.205	813.929	-0.066608	0.86906	0.96271	FALSE
AFLA_004000	411.135	143.908	1.5145	0.0089623	0.047987	TRUE
AFLA_004010	12.0103	8.92504	0.42835	0.76855	0.91485	FALSE
AFLA_004020	3945	6487.35	-0.71761	0.20241	0.44142	FALSE
AFLA_004030	764.749	1889.54	-1.305	0.020074	0.088986	FALSE
AFLA_004040	8580.51	11774.1	-0.45648	0.43091	0.68587	FALSE
AFLA_004050	1352.57	1821.19	-0.42917	0.47865	0.72555	FALSE
AFLA_004060	3483.52	3343.68	0.059108	0.93019	0.98512	FALSE
AFLA_004070	2269.35	2723.87	-0.26338	0.6839	0.86374	FALSE
AFLA_004080	152.163	88.0489	0.78924	0.23809	0.48816	FALSE
AFLA_004090	7917.59	2468.05	1.6817	0.0020785	0.014448	TRUE
AFLA_004100	542.31	3924.26	-2.8552	7.1038e-07	1.1858e-05	TRUE
AFLA_004110	8.2553	22.3151	-1.4346	0.18916	0.42272	FALSE
AFLA_004120	183.072	24.0216	2.93	1.2168e-05	0.00015513	TRUE
AFLA_004130	13.1091	0	Inf	0.0039538	0.024721	TRUE
AFLA_004140	2490.55	181.218	3.7807	4.0345e-08	8.2912e-07	TRUE
AFLA_004150	51.2133	84.1656	-0.71671	0.32328	0.58698	FALSE
AFLA_004160	223.353	66.6086	1.7455	0.0039567	0.024721	TRUE
AFLA_004170	224.844	1167.96	-2.377	0.038397	0.14212	FALSE
AFLA_004180	1683.75	1663.63	0.017345	0.95026	0.99362	FALSE
AFLA_004190	99.7125	2537.27	-4.6694	1.7892e-09	4.4696e-08	TRUE
AFLA_004200	583.163	9844.31	-4.0773	1.3733e-11	4.4231e-10	TRUE
AFLA_004210	4753.47	8851.99	-0.89702	0.44077	0.69461	FALSE
AFLA_004220	506.058	400.448	0.33769	0.5644	0.78515	FALSE
AFLA_004230	0.316371	0	Inf	1	1	FALSE
AFLA_004240	639.59	371.85	0.78243	0.15269	0.36872	FALSE
AFLA_004250	163.953	164.289	-0.0029521	0.91928	0.97963	FALSE
AFLA_004260	473.329	105.713	2.1627	0.072487	0.22222	FALSE
AFLA_004270	324.345	40.2812	3.0094	2.5195e-06	3.7657e-05	TRUE
AFLA_004280	10.1298	108.454	-3.4204	0.015393	0.072974	FALSE
AFLA_004290	791.084	338.47	1.2248	0.036128	0.13588	FALSE
AFLA_004300	461.562	5.37648	6.4237	3.3487e-17	1.9485e-15	TRUE
AFLA_004310	0	0	NA	NA	NA	NA
AFLA_004320	0	0	NA	NA	NA	NA
AFLA_004330	0	0	NA	NA	NA	NA
AFLA_004340	0.978778	0	Inf	0.78769	0.92318	FALSE
AFLA_004350	27920.4	116.501	7.9048	3.0609e-23	3.8299e-21	TRUE
AFLA_004360	92.2779	34.4436	1.4217	0.048705	0.16854	FALSE
AFLA_004370	616	1227.1	-0.99425	0.098664	0.27569	FALSE
AFLA_004380	70.5168	97.6549	-0.46973	0.44223	0.6956	FALSE
AFLA_004390	2.34211	3.91943	-0.74283	0.75633	0.90804	FALSE
AFLA_004400	511.887	118.53	2.1106	0.00027635	0.0025672	TRUE
AFLA_004410	55671.7	279.286	7.6391	4.4916e-27	8.6996e-25	TRUE
AFLA_004420	45.3382	180.889	-1.9963	0.0030928	0.020255	TRUE
AFLA_004430	2.24825	0.306938	2.8728	0.60066	0.80844	FALSE
AFLA_004440	1595.44	2.48497	9.3265	5.1031e-29	1.4148e-26	TRUE
AFLA_004450	561.711	99.827	2.4923	0.0020152	0.014092	TRUE
AFLA_004460	230.241	4059.75	-4.1402	0.00060932	0.0050648	TRUE
AFLA_004470	0	0	NA	NA	NA	NA
AFLA_004480	922.661	16.457	5.809	1.1744e-16	6.461e-15	TRUE
AFLA_004490	7.83819	0	Inf	0.035918	0.13539	FALSE
AFLA_004500	4011.78	2380.44	0.75301	0.16693	0.39089	FALSE
AFLA_004510	3503.94	7479.66	-1.094	0.37744	0.63796	FALSE
AFLA_004520	2298.8	3908.92	-0.76589	0.22785	0.47495	FALSE
AFLA_004530	139.653	214.265	-0.61754	0.29964	0.56126	FALSE
AFLA_004540	364.08	377.902	-0.05376	0.8673	0.96179	FALSE
AFLA_004550	13040	17508.3	-0.4251	0.47439	0.72349	FALSE
AFLA_004560	12420.2	17376.4	-0.48444	0.38618	0.6452	FALSE
AFLA_004570	558.16	231.438	1.2701	0.023322	0.09975	FALSE
AFLA_004580	2010.75	356.246	2.4968	1.0631e-05	0.00013727	TRUE
AFLA_004590	5810.96	2569.96	1.177	0.02805	0.11377	FALSE
AFLA_004600	9101.54	11446.7	-0.33075	0.56659	0.78665	FALSE
AFLA_004610	4715.52	5475.4	-0.21555	0.70078	0.87388	FALSE
AFLA_004620	885.861	761.417	0.21839	0.70672	0.87693	FALSE
AFLA_004630	3873.39	4627.27	-0.25657	0.62985	0.82864	FALSE
AFLA_004640	1170.7	973.77	0.26572	0.63784	0.8338	FALSE
AFLA_004650	21517.1	14214.3	0.59814	0.31036	0.57175	FALSE
AFLA_004660	4347.47	4644.11	-0.095226	0.8379	0.94741	FALSE
AFLA_004670	687.486	544.365	0.33676	0.54086	0.77019	FALSE
AFLA_004680	41.9776	25.3025	0.73034	0.35947	0.62152	FALSE
AFLA_004690	13150.7	3612.06	1.8642	0.00044768	0.0038952	TRUE
AFLA_004700	2816.07	2207.24	0.35144	0.5619	0.78346	FALSE
AFLA_004710	3515.35	3688.8	-0.069484	0.84961	0.95285	FALSE
AFLA_004720	75.9138	161.329	-1.0876	0.16858	0.39325	FALSE
AFLA_004730	2728.97	1919.87	0.50735	0.3687	0.63026	FALSE
AFLA_004740	2098.89	870.75	1.2693	0.040721	0.14797	FALSE
AFLA_004750	1107.46	2444.28	-1.1422	0.12834	0.32848	FALSE
AFLA_004760	6324.62	6345.57	-0.0047712	0.98441	1	FALSE
AFLA_004770	5293.61	7291.07	-0.46188	0.42154	0.67784	FALSE
AFLA_004780	3291.17	3080.73	0.095327	0.82275	0.94075	FALSE
AFLA_004790	1255.11	845.283	0.57031	0.31198	0.57384	FALSE
AFLA_004800	652.763	183.209	1.8331	0.0014724	0.010807	TRUE
AFLA_004810	579.243	1626.96	-1.4899	0.28599	0.54456	FALSE
AFLA_004820	189.218	59.9865	1.6573	0.012103	0.060554	FALSE
AFLA_004830	3206.42	1643.52	0.96417	0.077067	0.23179	FALSE
AFLA_004840	38.063	7.89901	2.2686	0.017079	0.078783	FALSE
AFLA_004850	5.81688	1.29478	2.1675	0.36639	0.62831	FALSE
AFLA_004860	68.3145	11.8579	2.5263	0.0023723	0.016212	TRUE
AFLA_004870	1126.43	618.472	0.86498	0.14741	0.35942	FALSE
AFLA_004880	1.89822	0	Inf	0.51978	0.75694	FALSE
AFLA_004890	68.9088	51.1614	0.42963	0.47667	0.72469	FALSE
AFLA_004900	3680.73	3671.57	0.0035978	0.96313	1	FALSE
AFLA_004910	548.441	33617	-5.9377	7.9108e-05	0.00084288	TRUE
AFLA_004920	7848.33	10987.6	-0.48541	0.38972	0.64766	FALSE
AFLA_004930	749.184	794.795	-0.085264	0.83356	0.94566	FALSE
AFLA_004940	4885.67	3390.44	0.52708	0.32686	0.59	FALSE
AFLA_004950	13185.4	25150.9	-0.93167	0.093556	0.26519	FALSE
AFLA_004960	1304.15	1311.2	-0.0077763	0.9846	1	FALSE
AFLA_004970	4869.19	6810.36	-0.48405	0.44263	0.69588	FALSE
AFLA_004980	5566.21	461.901	3.591	1.8975e-09	4.7234e-08	TRUE
AFLA_004990	0	0	NA	NA	NA	NA
AFLA_005000	0	0	NA	NA	NA	NA
AFLA_005010	23.9166	3.03307	2.9792	0.13906	0.34659	FALSE
AFLA_005020	368.837	18.4501	4.3213	7.4898e-10	1.9232e-08	TRUE
AFLA_005030	447.044	450.448	-0.010943	0.97893	1	FALSE
AFLA_005040	516.366	549.6	-0.089986	0.88275	0.96716	FALSE
AFLA_005050	788.036	454.788	0.79307	0.14903	0.36197	FALSE
AFLA_005070	1332.56	4112.14	-1.6257	0.0031218	0.020416	TRUE
AFLA_005080	235.246	0	Inf	3.3616e-19	2.5282e-17	TRUE
AFLA_005090	2.24426	1.53469	0.54829	0.95026	0.99362	FALSE
AFLA_005100	766.305	225.914	1.7621	0.038987	0.14352	FALSE
AFLA_005110	1535.99	756.501	1.0218	0.06808	0.21282	FALSE
AFLA_005120	5797.32	2226.1	1.3809	0.029358	0.11729	FALSE
AFLA_005130	3759.23	670.928	2.4862	8.2401e-06	0.00010919	TRUE
AFLA_005140	3317.27	1280.28	1.3735	0.012645	0.062745	FALSE
AFLA_005150	5283.01	8455.42	-0.67851	0.21859	0.46309	FALSE
AFLA_005160	34.7151	30.2862	0.1969	0.83734	0.94732	FALSE
AFLA_005170	0.324784	0	Inf	1	1	FALSE
AFLA_005180	2599.7	1078.52	1.2693	0.016343	0.076295	FALSE
AFLA_005190	128.411	1391.74	-3.438	0.0026579	0.017869	TRUE
AFLA_005200	1149.26	35.9239	4.9996	2.9116e-14	1.2745e-12	TRUE
AFLA_005210	812.93	102.444	2.9883	5.978e-07	1.0135e-05	TRUE
AFLA_005220	1306.71	8.03931	7.3447	1.2704e-22	1.4845e-20	TRUE
AFLA_005230	1365.85	12.9553	6.7201	2.574e-20	2.2192e-18	TRUE
AFLA_005240	670.449	0.306938	11.093	7.738e-16	4.0786e-14	TRUE
AFLA_005250	575.896	0.340767	10.723	8.5818e-19	6.0669e-17	TRUE
AFLA_005260	863	7.87642	6.7757	1.6344e-19	1.2982e-17	TRUE
AFLA_005270	103.606	0	Inf	6.9888e-13	2.5868e-11	TRUE
AFLA_005280	0.337624	0	Inf	1	1	FALSE
AFLA_005290	159.259	142.442	0.161	0.84554	0.95154	FALSE
AFLA_005300	0.632741	0	Inf	0.90034	0.97264	FALSE
AFLA_005310	387.478	589.816	-0.60615	0.30902	0.57063	FALSE
AFLA_005320	454.886	7.98038	5.8329	3.6894e-08	7.6376e-07	TRUE
AFLA_005330	1583.06	79.2621	4.3199	1.6135e-11	5.1499e-10	TRUE
AFLA_005340	7610.47	518.315	3.8761	2.876e-10	7.7602e-09	TRUE
AFLA_005350	2416.8	139.991	4.1097	7.0607e-11	2.0415e-09	TRUE
AFLA_005360	19032.4	116.878	7.3473	7.9132e-18	4.9506e-16	TRUE
AFLA_005370	5146.16	17.8294	8.1731	1.2283e-27	2.801e-25	TRUE
AFLA_005380	1.91505	0.306938	2.6414	0.67134	0.8573	FALSE
AFLA_005390	122.258	11.5785	3.4004	7.3735e-06	9.9024e-05	TRUE
AFLA_005400	460.486	182.722	1.3335	0.020748	0.091102	FALSE
AFLA_005410	1907.22	593.942	1.6831	0.0030298	0.019962	TRUE
AFLA_005420	29.0169	1.53469	4.2409	0.0011685	0.008878	TRUE
AFLA_005430	2621.02	2947.31	-0.16927	0.83016	0.94387	FALSE
AFLA_005440	783.388	3.27109	7.9038	1.3725e-22	1.5777e-20	TRUE
AFLA_005450	1058.92	2.2106	8.9039	1.5647e-17	9.4543e-16	TRUE
AFLA_005460	1151.32	1.22775	9.8731	3.3035e-28	8.1944e-26	TRUE
AFLA_005470	18.2239	6.94499	1.3918	0.23355	0.48235	FALSE
AFLA_005480	2921.85	4571	-0.64563	0.44146	0.69521	FALSE
AFLA_005490	668.378	1179.61	-0.81957	0.47448	0.72354	FALSE
AFLA_005500	186.613	349.073	-0.90348	0.10887	0.29449	FALSE
AFLA_005510	1681.13	3674.96	-1.1283	0.036584	0.1371	FALSE
AFLA_005520	3444.62	3006.41	0.1963	0.75439	0.907	FALSE
AFLA_005530	347.419	106.039	1.7121	0.0034768	0.022275	TRUE
AFLA_005540	7792.41	1357.51	2.5211	1.032e-05	0.00013363	TRUE
AFLA_005550	4634.46	585.23	2.9853	3.7402e-07	6.5611e-06	TRUE
AFLA_005560	4888.13	613.16	2.9949	3.6605e-07	6.4614e-06	TRUE
AFLA_005570	4195.69	3759.83	0.15824	0.87271	0.96342	FALSE
AFLA_005580	220.566	290.158	-0.39563	0.49537	0.73846	FALSE
AFLA_005590	816.902	884.797	-0.11518	0.86538	0.96086	FALSE
AFLA_005600	2539.72	1038.84	1.2897	0.018811	0.084782	FALSE
AFLA_005610	5309.55	8297.83	-0.64415	0.2475	0.50001	FALSE
AFLA_005620	1895.97	1991.82	-0.071149	0.86702	0.96177	FALSE
AFLA_005630	102.667	39.4974	1.3781	0.054421	0.1826	FALSE
AFLA_005640	736.737	1582.75	-1.1032	0.082041	0.24232	FALSE
AFLA_005650	566.967	1364.04	-1.2665	0.026127	0.10814	FALSE
AFLA_005660	1221.11	1487.38	-0.28457	0.59198	0.80208	FALSE
AFLA_005670	0.337624	0	Inf	1	1	FALSE
AFLA_005680	1.33765	0	Inf	0.68004	0.86196	FALSE
AFLA_005690	7134.93	6217.02	0.19867	0.70326	0.87524	FALSE
AFLA_005700	1835.79	1750.53	0.068608	0.91012	0.97689	FALSE
AFLA_005710	329.081	356.295	-0.11463	0.85549	0.9555	FALSE
AFLA_005720	21531.5	59840.3	-1.4747	0.007775	0.042873	TRUE
AFLA_005730	38453.7	98933.2	-1.3633	0.01476	0.07067	FALSE
AFLA_005740	2661.99	1423.9	0.90266	0.092779	0.26347	FALSE
AFLA_005750	4076.22	5500.43	-0.43231	0.52639	0.76049	FALSE
AFLA_005760	286.246	414.565	-0.53434	0.52288	0.75812	FALSE
AFLA_005770	7438.32	6474.32	0.20025	0.69927	0.87311	FALSE
AFLA_005780	273.329	293.38	-0.10213	0.88981	0.96949	FALSE
AFLA_005790	2674.56	632.738	2.0796	0.00018817	0.0018306	TRUE
AFLA_005800	1196.39	4149.41	-1.7942	0.021494	0.093623	FALSE
AFLA_005810	10550.3	14317.8	-0.44053	0.42808	0.68329	FALSE
AFLA_005820	3296.91	5498.97	-0.73804	0.21631	0.46033	FALSE
AFLA_005830	6.13856	22.6027	-1.8805	0.10891	0.29449	FALSE
AFLA_005840	769.127	840.288	-0.12766	0.82333	0.94107	FALSE
AFLA_005850	3896.86	6243.35	-0.68001	0.22923	0.47664	FALSE
AFLA_005860	3895.75	6079.61	-0.64208	0.23907	0.48938	FALSE
AFLA_005870	4197.58	3866.86	0.1184	0.80192	0.92991	FALSE
AFLA_005880	80.9997	152.282	-0.91076	0.14404	0.35362	FALSE
AFLA_005890	213.157	193.569	0.13907	0.86665	0.96151	FALSE
AFLA_005900	4686.42	3739.46	0.32566	0.54295	0.77181	FALSE
AFLA_005910	5468.32	6738.14	-0.30125	0.60082	0.80851	FALSE
AFLA_005920	1942.91	1761.5	0.14141	0.78516	0.92223	FALSE
AFLA_005930	917.349	697.577	0.39512	0.47917	0.72584	FALSE
AFLA_005940	1902.45	4753.9	-1.3213	0.016088	0.075495	FALSE
AFLA_005950	3222.24	7406.03	-1.2006	0.2201	0.46546	FALSE
AFLA_005960	2010.01	1610.01	0.32014	0.55882	0.78191	FALSE
AFLA_005970	9633.36	9281.41	0.053695	0.88178	0.96653	FALSE
AFLA_005980	7097.39	12447.4	-0.81049	0.12527	0.32315	FALSE
AFLA_005990	3705.57	1008.87	1.877	0.00056272	0.0047472	TRUE
AFLA_006000	3653.8	939.961	1.9587	0.00029343	0.0027099	TRUE
AFLA_006010	1225.31	10.5168	6.8643	3.9485e-21	3.7468e-19	TRUE
AFLA_006020	1023.72	12.4211	6.3649	3.775e-19	2.8241e-17	TRUE
AFLA_006030	1978.78	1996.94	-0.013183	0.98959	1	FALSE
AFLA_006040	1293.76	91.1723	3.8268	0.06026	0.19604	FALSE
AFLA_006050	1621.18	1064.77	0.60651	0.48251	0.72848	FALSE
AFLA_006060	7326.38	12321.6	-0.75002	0.18453	0.41644	FALSE
AFLA_006070	2851.03	2479.13	0.20165	0.6914	0.86772	FALSE
AFLA_006080	740.301	23.6557	4.9679	1.0559e-13	4.2535e-12	TRUE
AFLA_006090	8.989	8.7553	0.038003	1	1	FALSE
AFLA_006100	2959.08	3404.09	-0.20212	0.75884	0.90926	FALSE
AFLA_006110	9372.8	3978.22	1.2364	0.021844	0.094793	FALSE
AFLA_006120	4189.22	3714.58	0.17348	0.79464	0.92601	FALSE
AFLA_006130	1412.62	1975.42	-0.48379	0.3646	0.62676	FALSE
AFLA_006140	2422.46	1996.48	0.27902	0.63288	0.83089	FALSE
AFLA_006150	1081.57	682.953	0.66327	0.24813	0.50068	FALSE
AFLA_006160	3546.24	2389.58	0.56953	0.29007	0.55014	FALSE
AFLA_006170	46343.1	597.523	6.2772	1.1547e-20	1.0399e-18	TRUE
AFLA_006180	4778.95	57.1033	6.387	1.2563e-20	1.1172e-18	TRUE
AFLA_006190	789.236	10.8024	6.191	1.3518e-17	8.2387e-16	TRUE
AFLA_006200	10.7741	3.75091	1.5223	0.35865	0.62107	FALSE
AFLA_006210	2038.83	1197.44	0.76779	0.18435	0.41639	FALSE
AFLA_006220	1873.51	1679.49	0.15772	0.73512	0.89543	FALSE
AFLA_006230	884.313	206.041	2.1016	0.00023338	0.002208	TRUE
AFLA_006240	4243.42	3669.88	0.20949	0.68259	0.86287	FALSE
AFLA_006250	163.415	71.9798	1.1829	0.067801	0.21232	FALSE
AFLA_006260	599.698	631.752	-0.075122	0.90445	0.97395	FALSE
AFLA_006270	1616.39	1861.73	-0.20387	0.72358	0.8887	FALSE
AFLA_006280	2547.91	2101.23	0.27808	0.61486	0.81817	FALSE
AFLA_006290	780.982	1785.82	-1.1932	0.029925	0.11895	FALSE
AFLA_006300	27152.6	42394.7	-0.6428	0.24355	0.4947	FALSE
AFLA_006310	3792.82	4846.33	-0.35362	0.47435	0.72349	FALSE
AFLA_006320	1483.91	830.503	0.83735	0.13623	0.34158	FALSE
AFLA_006330	3934.24	2130.47	0.88491	0.10227	0.28254	FALSE
AFLA_006340	2289.62	291.205	2.975	5.2634e-07	9.0315e-06	TRUE
AFLA_006350	8395.1	13288.3	-0.66254	0.36985	0.63099	FALSE
AFLA_006360	3538.14	674.309	2.3915	2.93e-05	0.00034523	TRUE
AFLA_006370	6749.4	7372.39	-0.12737	0.81461	0.93708	FALSE
AFLA_006380	2912.45	9013.36	-1.6298	0.0034612	0.022212	TRUE
AFLA_006390	1216.19	954.94	0.34888	0.54158	0.7709	FALSE
AFLA_006400	612.615	250.399	1.2908	0.025518	0.10621	FALSE
AFLA_006410	877.915	2042.63	-1.2183	0.10828	0.29368	FALSE
AFLA_006420	4913.85	8356.94	-0.76612	0.17734	0.40549	FALSE
AFLA_006430	2319.42	3032.15	-0.38658	0.46506	0.71556	FALSE
AFLA_006440	5030.89	13047.9	-1.3749	0.012468	0.062071	FALSE
AFLA_006450	89.6327	112.806	-0.33175	0.59635	0.80505	FALSE
AFLA_006460	1784.34	247.66	2.849	1.6536e-06	2.5806e-05	TRUE
AFLA_006470	1106.62	832.526	0.4106	0.43999	0.69441	FALSE
AFLA_006490	7669.86	17056.5	-1.1531	0.073954	0.22532	FALSE
AFLA_006500	457.851	454.581	0.010342	0.99859	1	FALSE
AFLA_006520	10201.2	8238.56	0.30828	0.54877	0.77486	FALSE
AFLA_006530	1072.88	970.621	0.14451	0.77135	0.91577	FALSE
AFLA_006540	8670.99	4366.38	0.98976	0.071369	0.21952	FALSE
AFLA_006550	2682.7	3021.53	-0.1716	0.72016	0.88673	FALSE
AFLA_006560	3849.26	6949.91	-0.85241	0.11715	0.30833	FALSE
AFLA_006570	2343.82	7070.8	-1.593	0.0076664	0.042359	TRUE
AFLA_006580	6710.43	3944.71	0.76649	0.13891	0.34627	FALSE
AFLA_006590	456.678	1328.41	-1.5405	0.0056096	0.033061	TRUE
AFLA_006600	29.136	56.3266	-0.95101	0.21161	0.45366	FALSE
AFLA_006610	4431.2	2237.81	0.98561	0.075091	0.22769	FALSE
AFLA_006620	776.867	168.787	2.2025	0.0001643	0.0016245	TRUE
AFLA_006630	1500.15	264.735	2.5025	1.8977e-05	0.00023251	TRUE
AFLA_006640	1188.59	1065.71	0.15745	0.8273	0.94278	FALSE
AFLA_006650	2158.77	1689.41	0.3537	0.57436	0.79256	FALSE
AFLA_006660	2559.4	3066.28	-0.26068	0.68297	0.86319	FALSE
AFLA_006670	5760.37	8190.91	-0.50786	0.3589	0.62111	FALSE
AFLA_006680	3362.19	6304.53	-0.90699	0.12356	0.32003	FALSE
AFLA_006690	2460.11	5935.27	-1.2706	0.021816	0.094712	FALSE
AFLA_006700	950.669	1163.07	-0.29092	0.62662	0.82634	FALSE
AFLA_006710	791.684	1027.23	-0.37577	0.55161	0.7765	FALSE
AFLA_006720	1446.78	3248.44	-1.1669	0.033436	0.12889	FALSE
AFLA_006730	6435.48	251.09	4.6798	8.9468e-14	3.6455e-12	TRUE
AFLA_006740	1752.35	322.225	2.4431	1.9987e-05	0.00024361	TRUE
AFLA_006750	3398.19	7367.5	-1.1164	0.04426	0.15718	FALSE
AFLA_006760	2081.77	120.032	4.1163	3.0082e-11	9.1666e-10	TRUE
AFLA_006770	5086.09	3106.91	0.71108	0.17911	0.4084	FALSE
AFLA_006780	5117.8	9146.89	-0.83776	0.12917	0.32997	FALSE
AFLA_006790	1219.2	2983.88	-1.2912	0.020307	0.089724	FALSE
AFLA_006800	1388.8	1785.63	-0.3626	0.4555	0.70785	FALSE
AFLA_006810	3712.17	9811.97	-1.4023	0.010766	0.055425	FALSE
AFLA_006820	1384.32	4318.99	-1.6415	0.0028885	0.019219	TRUE
AFLA_006830	2157.45	2351.53	-0.12428	0.87076	0.96289	FALSE
AFLA_006840	4915.05	10489.6	-1.0937	0.047331	0.16524	FALSE
AFLA_006850	89.8818	111.619	-0.31248	0.64835	0.84169	FALSE
AFLA_006860	3116.41	3156.69	-0.018523	0.97385	1	FALSE
AFLA_006870	1496.6	889.462	0.75068	0.17289	0.39877	FALSE
AFLA_006880	1331.56	1458.66	-0.13152	0.83125	0.94455	FALSE
AFLA_006890	1665.63	2154.63	-0.37138	0.52238	0.75812	FALSE
AFLA_006900	3730.47	2347.84	0.66802	0.21338	0.45595	FALSE
AFLA_006910	11.0909	19.3153	-0.80037	0.46139	0.71281	FALSE
AFLA_006920	738.48	577.105	0.35572	0.49358	0.73709	FALSE
AFLA_006930	957.697	767.437	0.31952	0.60316	0.81003	FALSE
AFLA_006940	2119.28	2127.04	-0.0052743	0.98884	1	FALSE
AFLA_006950	6848.63	11750.8	-0.77888	0.19445	0.43079	FALSE
AFLA_006960	47096.2	131446	-1.4808	0.095313	0.26822	FALSE
AFLA_006970	2363.64	2027.05	0.22163	0.70328	0.87524	FALSE
AFLA_006980	4357.69	3999.93	0.12359	0.81872	0.93877	FALSE
AFLA_006990	3177.64	4551.35	-0.51834	0.34175	0.60405	FALSE
AFLA_007000	10196.1	21974.1	-1.1078	0.048142	0.16716	FALSE
AFLA_007010	27283.5	39560	-0.53602	0.34469	0.60684	FALSE
AFLA_007020	29594.5	98228.3	-1.7308	0.022771	0.097859	FALSE
AFLA_007030	3735.07	10648.1	-1.5114	0.0071742	0.0403	TRUE
AFLA_007040	8942.58	3973.74	1.1702	0.028708	0.11551	FALSE
AFLA_007050	19014.6	11682.6	0.70275	0.15388	0.37061	FALSE
AFLA_007060	5232.88	5931.62	-0.18082	0.75402	0.90687	FALSE
AFLA_007070	15973.1	26609.3	-0.73629	0.23176	0.48005	FALSE
AFLA_007080	2996.34	3666.1	-0.29104	0.60217	0.80956	FALSE
AFLA_007090	3973.19	4979.67	-0.32575	0.5846	0.79897	FALSE
AFLA_007100	1865.82	2072.76	-0.15174	0.72183	0.88761	FALSE
AFLA_007110	9124.54	18912.1	-1.0515	0.2456	0.49768	FALSE
AFLA_007120	30416.7	29117.6	0.062975	0.87196	0.9633	FALSE
AFLA_007130	0.316371	0	Inf	1	1	FALSE
AFLA_007140	9516.58	2367.51	2.0071	0.00032537	0.0029603	TRUE
AFLA_007150	910.769	390.459	1.2219	0.032914	0.12743	FALSE
AFLA_007160	330.435	246.285	0.42404	0.44198	0.6955	FALSE
AFLA_007170	305.562	277.609	0.13841	0.99602	1	FALSE
AFLA_007180	2507.7	1430.35	0.80999	0.14469	0.35455	FALSE
AFLA_007190	22155.2	32445.5	-0.55038	0.32965	0.59291	FALSE
AFLA_007200	2435.15	2274.29	0.0986	0.82652	0.9426	FALSE
AFLA_007210	2981.42	2110.72	0.49826	0.36631	0.62829	FALSE
AFLA_007220	583.452	389.307	0.5837	0.30475	0.56711	FALSE
AFLA_007230	2943.39	3407.86	-0.21139	0.64372	0.83801	FALSE
AFLA_007240	5144.23	6722.15	-0.38597	0.46656	0.71703	FALSE
AFLA_007250	914.628	538.665	0.7638	0.18488	0.41685	FALSE
AFLA_007350	1836.49	1471.48	0.31969	0.57608	0.79341	FALSE
AFLA_007360	169.392	5.3439	4.9863	3.0041e-06	4.3971e-05	TRUE
AFLA_007370	255.06	359.97	-0.49704	0.39386	0.65115	FALSE
AFLA_007380	27.3817	13.0449	1.0697	0.26915	0.52498	FALSE
AFLA_007390	14.7623	3.23227	2.1913	0.10942	0.29536	FALSE
AFLA_007400	9.49665	7.99487	0.24834	0.82492	0.94175	FALSE
AFLA_007410	0	0	NA	NA	NA	NA
AFLA_007420	14.3465	0.340767	5.3958	0.057222	0.18961	FALSE
AFLA_007430	4404.32	682.634	2.6897	2.6871e-06	3.9867e-05	TRUE
AFLA_007440	1313.66	299.623	2.1324	0.00021162	0.0020315	TRUE
AFLA_007450	10176.5	4126.74	1.3022	0.014515	0.069756	FALSE
AFLA_007460	5594.67	5630.41	-0.0091863	0.94654	0.99179	FALSE
AFLA_007470	20104.1	4034.13	2.3172	4.0828e-05	0.00046219	TRUE
AFLA_007480	756.345	272.003	1.4754	0.010083	0.052623	FALSE
AFLA_007490	741.885	214.503	1.7902	0.43891	0.69332	FALSE
AFLA_007500	32.5603	76.0746	-1.2243	0.083809	0.2461	FALSE
AFLA_007510	136.006	19.0258	2.8376	0.07362	0.22482	FALSE
AFLA_007520	9.07003	6.44321	0.49333	0.78815	0.92326	FALSE
AFLA_007530	589.49	2643.3	-2.1648	0.00013895	0.0013987	TRUE
AFLA_007540	2440.94	650.384	1.9081	0.00067741	0.0055556	TRUE
AFLA_007550	8.19397	6.77899	0.27349	0.88435	0.96787	FALSE
AFLA_007560	3161.6	50.9406	5.9557	1.5826e-18	1.0706e-16	TRUE
AFLA_007570	2.59472	2.14856	0.27221	1	1	FALSE
AFLA_007580	1736.69	27.2632	5.9932	1.4423e-18	9.8514e-17	TRUE
AFLA_007590	16.6264	4.18754	1.9893	0.12015	0.31383	FALSE
AFLA_007600	7287.71	153.229	5.5717	2.3271e-07	4.2129e-06	TRUE
AFLA_007610	70.8696	28.7371	1.3023	0.07048	0.21782	FALSE
AFLA_007620	449.451	1080.98	-1.2661	0.019851	0.088311	FALSE
AFLA_007630	2793.15	207.524	3.7505	5.6411e-10	1.4743e-08	TRUE
AFLA_007640	9322.6	3772.23	1.3053	0.034374	0.13086	FALSE
AFLA_007650	137.876	270.193	-0.97062	0.10166	0.28135	FALSE
AFLA_007660	495.914	594.416	-0.26138	0.5807	0.79622	FALSE
AFLA_007670	102.828	79.6412	0.36865	0.64352	0.83795	FALSE
AFLA_007680	31.9043	52.8717	-0.72875	0.55377	0.77778	FALSE
AFLA_007690	1561.79	8747.64	-2.4857	0.097154	0.27227	FALSE
AFLA_007700	16100.4	28852.9	-0.84162	0.20429	0.44376	FALSE
AFLA_007710	338.328	69.1763	2.2901	0.00011677	0.0011972	TRUE
AFLA_007720	25.7597	363.611	-3.8192	3.6059e-07	6.3863e-06	TRUE
AFLA_007730	84.4056	3.85114	4.454	0.00050714	0.0043326	TRUE
AFLA_007740	798.183	7.52693	6.7285	6.3753e-11	1.8701e-09	TRUE
AFLA_007750	14.6981	69.1449	-2.234	0.0057533	0.033734	TRUE
AFLA_007760	36697.8	29298.6	0.32486	0.61526	0.81851	FALSE
AFLA_007770	2350.51	2821.66	-0.26357	0.63532	0.83227	FALSE
AFLA_007780	1189.9	2554.27	-1.1021	0.048325	0.16755	FALSE
AFLA_007790	460.547	509.601	-0.14602	0.73255	0.89405	FALSE
AFLA_007800	5888.69	7501.97	-0.34932	0.52392	0.75851	FALSE
AFLA_007810	1687.98	431.426	1.9681	0.16641	0.39027	FALSE
AFLA_007820	145.131	104.791	0.46985	0.74789	0.9024	FALSE
AFLA_007830	536.822	342.917	0.64658	0.58285	0.79793	FALSE
AFLA_007840	2237.56	2808.35	-0.32779	0.66577	0.85312	FALSE
AFLA_007850	925.992	498.13	0.89448	0.15636	0.37442	FALSE
AFLA_007860	4532.27	4521.88	0.0033114	0.93452	0.98577	FALSE
AFLA_007870	34.7773	474.99	-3.7717	0.070204	0.21711	FALSE
AFLA_007880	150.515	0	Inf	1.1112e-15	5.6721e-14	TRUE
AFLA_007890	4810.28	3414.02	0.49465	0.39134	0.6489	FALSE
AFLA_007900	6113.38	3286.26	0.89552	0.10561	0.28883	FALSE
AFLA_007910	768.341	564.623	0.44446	0.47736	0.72496	FALSE
AFLA_007920	1301.75	961.873	0.43653	0.45422	0.70695	FALSE
AFLA_007930	575.785	358.048	0.68537	0.2526	0.5061	FALSE
AFLA_007940	199.558	153.918	0.37465	0.61746	0.81989	FALSE
AFLA_007950	194.862	232.201	-0.25292	0.75526	0.90736	FALSE
AFLA_007960	64.3173	153.607	-1.256	0.050629	0.17335	FALSE
AFLA_007970	7847.44	4353.6	0.85001	0.26052	0.51524	FALSE
AFLA_007980	24.653	107.049	-2.1184	0.075554	0.22855	FALSE
AFLA_007990	272.663	611.845	-1.166	0.033662	0.1293	FALSE
AFLA_008000	0.324784	3.47717	-3.4204	0.36308	0.62487	FALSE
AFLA_008010	50.8867	316.498	-2.6368	3.3953e-05	0.00039446	TRUE
AFLA_008020	2.34211	5.62263	-1.2634	0.53617	0.76667	FALSE
AFLA_008030	0.653994	2.18239	-1.7386	0.68473	0.86417	FALSE
AFLA_008040	407.362	265.252	0.61895	0.28888	0.54881	FALSE
AFLA_008050	108.906	68.745	0.66375	0.35447	0.61711	FALSE
AFLA_008060	89.8397	54.8989	0.71057	0.32547	0.58906	FALSE
AFLA_008070	12.1206	11.8929	0.027357	0.9885	1	FALSE
AFLA_008080	223.454	509.921	-1.1903	0.28941	0.54936	FALSE
AFLA_008090	7.18907	12.2926	-0.77392	0.56737	0.78688	FALSE
AFLA_008100	105.849	34.8296	1.6036	0.018584	0.083896	FALSE
AFLA_008110	47.228	400.425	-3.0838	0.053957	0.18156	FALSE
AFLA_008120	2529.56	1102.47	1.1982	0.026498	0.10933	FALSE
AFLA_008130	2571.47	2092.01	0.29771	0.58587	0.79924	FALSE
AFLA_008140	32.0896	0	Inf	4.731e-06	6.6492e-05	TRUE
AFLA_008150	1170.31	297.687	1.975	0.00072221	0.0058957	TRUE
AFLA_008160	41.0093	22.6075	0.85915	0.52307	0.75814	FALSE
AFLA_008170	52.0557	16.5715	1.6513	0.060659	0.19667	FALSE
AFLA_008180	2872.32	1107.64	1.3747	0.0096238	0.050697	FALSE
AFLA_008190	9102.69	14619.2	-0.6835	0.55102	0.77633	FALSE
AFLA_008200	247.209	349.173	-0.49821	0.55611	0.77966	FALSE
AFLA_008210	802.623	950.378	-0.24378	0.83319	0.94543	FALSE
AFLA_008220	594.171	283.621	1.0669	0.05584	0.18621	FALSE
AFLA_008230	50.581	28.056	0.85028	0.36738	0.62897	FALSE
AFLA_008240	2468.15	5347.4	-1.1154	0.042003	0.15111	FALSE
AFLA_008250	2951.99	3988.45	-0.43414	0.42606	0.68143	FALSE
AFLA_008260	165.269	204.402	-0.30659	0.59208	0.80208	FALSE
AFLA_008270	3260.86	6524	-1.0005	0.089335	0.25704	FALSE
AFLA_008280	325.083	220.209	0.56194	0.32578	0.58918	FALSE
AFLA_008290	5808.61	3232.89	0.84537	0.13325	0.33655	FALSE
AFLA_008300	4801.74	2722.57	0.81859	0.11818	0.30983	FALSE
AFLA_008310	6518.88	11457.5	-0.81359	0.13235	0.33498	FALSE
AFLA_008320	367.01	514.186	-0.48647	0.38104	0.64136	FALSE
AFLA_008330	865.723	991.581	-0.19583	0.68977	0.86651	FALSE
AFLA_008340	1171.33	1532.87	-0.38808	0.47021	0.71981	FALSE
AFLA_008350	175.385	849.123	-2.2754	8.3385e-05	0.00088247	TRUE
AFLA_008360	107.95	239.722	-1.151	0.055815	0.18617	FALSE
AFLA_008370	408.432	4369.1	-3.4192	0.046972	0.16434	FALSE
AFLA_008380	2661.54	3427.38	-0.36484	0.49743	0.73979	FALSE
AFLA_008390	6745.05	8240.47	-0.2889	0.60293	0.81003	FALSE
AFLA_008400	14.7804	2.51754	2.5536	0.073903	0.22524	FALSE
AFLA_008410	973.147	499.571	0.96197	0.23913	0.48938	FALSE
AFLA_008420	38.0369	23.6538	0.68532	0.37065	0.63158	FALSE
AFLA_008430	12.9021	46.0993	-1.8371	0.034422	0.13097	FALSE
AFLA_008440	262.78	493.747	-0.90992	0.11805	0.30973	FALSE
AFLA_008450	1438.05	561.788	1.356	0.011082	0.056648	FALSE
AFLA_008460	767.956	4225.62	-2.4601	1.4216e-05	0.00017946	TRUE
AFLA_008470	45.2746	73.363	-0.69635	0.32282	0.58652	FALSE
AFLA_008480	27074.1	58895.9	-1.1213	0.10914	0.29484	FALSE
AFLA_008490	5817.85	15593.1	-1.4223	0.010891	0.055895	FALSE
AFLA_008500	1893.19	2168.22	-0.19569	0.72936	0.89208	FALSE
AFLA_008510	7.87716	8.45336	-0.10185	0.93256	0.98568	FALSE
AFLA_008520	376.222	458.056	-0.28394	0.62036	0.82229	FALSE
AFLA_008530	584.828	248.607	1.2341	0.028831	0.11587	FALSE
AFLA_008550	253.369	120.962	1.0667	0.078346	0.23444	FALSE
AFLA_008560	849.264	369.329	1.2013	0.034243	0.1305	FALSE
AFLA_008570	458.925	379.345	0.27475	0.64605	0.83995	FALSE
AFLA_008580	91.6624	73.1312	0.32584	0.63674	0.83314	FALSE
AFLA_008590	467.155	275.615	0.76124	0.18907	0.42258	FALSE
AFLA_008600	1525.32	1277.61	0.25566	0.63134	0.82975	FALSE
AFLA_008610	17.6211	31.2822	-0.82804	0.34664	0.60929	FALSE
AFLA_008620	2221.31	1864.87	0.25234	0.61009	0.81504	FALSE
AFLA_008630	3597.05	3969.26	-0.14206	0.91491	0.97814	FALSE
AFLA_008640	408.198	534.617	-0.38924	0.48025	0.72685	FALSE
AFLA_008650	175.639	44.7325	1.9732	0.0019909	0.013942	TRUE
AFLA_008660	74.3172	28.794	1.3679	0.072202	0.22159	FALSE
AFLA_008670	1290.6	21.0261	5.9397	3.7993e-18	2.5102e-16	TRUE
AFLA_008680	9.01866	0	Inf	0.021091	0.092383	FALSE
AFLA_008690	2357.07	1214.95	0.9561	0.057846	0.19078	FALSE
AFLA_008700	0	3.09947	#NAME?	0.29864	0.55986	FALSE
AFLA_008710	0.316371	0	Inf	1	1	FALSE
AFLA_008720	1283.98	1345.77	-0.06781	0.86028	0.95791	FALSE
AFLA_008730	58.3204	65.4167	-0.16566	0.79749	0.92711	FALSE
AFLA_008740	925.132	482.766	0.93834	0.11372	0.30234	FALSE
AFLA_008750	245.048	166.483	0.55769	0.28231	0.54006	FALSE
AFLA_008760	24.8624	21.8728	0.18483	0.904	0.9738	FALSE
AFLA_008770	24.1615	7.45801	1.6958	0.11603	0.30664	FALSE
AFLA_008780	2.0129	0.613875	1.7133	0.77223	0.91597	FALSE
AFLA_008790	4.56468	5.27998	-0.21002	0.92877	0.98477	FALSE
AFLA_008800	5.88551	17.6685	-1.5859	0.20075	0.43932	FALSE
AFLA_008810	1.29913	5.82309	-2.1642	0.35938	0.62152	FALSE
AFLA_008820	524.755	940.522	-0.84182	0.13516	0.33987	FALSE
AFLA_008830	1558.25	1171.09	0.41207	0.47556	0.72407	FALSE
AFLA_008840	6852.1	5556.69	0.30232	0.60484	0.81099	FALSE
AFLA_008850	185.581	126.227	0.55602	0.35662	0.6195	FALSE
AFLA_008860	12.5196	27.0371	-1.1108	0.28023	0.53789	FALSE
AFLA_008870	5.24391	11.6192	-1.1478	0.40259	0.65992	FALSE
AFLA_008880	5.80404	32.5075	-2.4856	0.030686	0.12113	FALSE
AFLA_008890	10037.2	2928.54	1.7771	0.0011802	0.008952	TRUE
AFLA_008900	70.4107	23.313	1.5947	0.043521	0.15517	FALSE
AFLA_008910	8664.7	2310.96	1.9067	0.00058678	0.0049121	TRUE
AFLA_008920	10149.2	10750.4	-0.083011	0.93304	0.98573	FALSE
AFLA_008930	10.2317	20.1309	-0.97637	0.35219	0.61482	FALSE
AFLA_008940	6.68585	0	Inf	0.063208	0.20225	FALSE
AFLA_008950	6.47929	12.4749	-0.94512	0.44479	0.69807	FALSE
AFLA_008960	426.044	3097.14	-2.8619	0.018039	0.082168	FALSE
AFLA_008970	654.268	499.93	0.38816	0.52537	0.75972	FALSE
AFLA_008980	2665.44	3562.66	-0.41858	0.54578	0.7732	FALSE
AFLA_008990	16565.5	20864.8	-0.33289	0.54927	0.77513	FALSE
AFLA_009000	52580.1	138471	-1.397	0.01127	0.05734	FALSE
AFLA_009010	186.752	181.787	0.03887	0.95324	0.99534	FALSE
AFLA_009020	20700	24471.6	-0.24148	0.72995	0.89234	FALSE
AFLA_009030	453.518	348.489	0.38005	0.46932	0.71916	FALSE
AFLA_009040	956.453	929.752	0.040849	0.98561	1	FALSE
AFLA_009050	3085.69	2331.65	0.40424	0.44146	0.69521	FALSE
AFLA_009060	351.84	80.4369	2.129	0.00058455	0.0049021	TRUE
AFLA_009070	1222.07	226.696	2.4305	2.3428e-05	0.00028048	TRUE
AFLA_009080	1985.2	2660.21	-0.42225	0.45439	0.70695	FALSE
AFLA_009090	5948.91	6304.03	-0.08365	0.90119	0.97274	FALSE
AFLA_009100	3245.79	2887.5	0.16875	0.80349	0.9305	FALSE
AFLA_009110	20038.7	9489.49	1.0784	0.039562	0.14483	FALSE
AFLA_009120	30.6129	173.662	-2.5041	0.0083192	0.045267	TRUE
AFLA_009130	5.99177	33.9432	-2.5021	0.014921	0.07125	FALSE
AFLA_009140	15.4255	59.1342	-1.9387	0.018256	0.082758	FALSE
AFLA_009150	3.86021	9.73564	-1.3346	0.42104	0.67764	FALSE
AFLA_009160	19.1365	73.6701	-1.9447	0.01354	0.066084	FALSE
AFLA_009170	5449.94	9541.3	-0.80794	0.1307	0.33237	FALSE
AFLA_009180	1.01287	35.4322	-5.1285	0.00091304	0.0072403	TRUE
AFLA_009190	3.50974	31.9881	-3.1881	0.0042178	0.02611	TRUE
AFLA_009200	179.178	145.505	0.30033	0.68131	0.86196	FALSE
AFLA_009210	589.281	376.352	0.64687	0.27529	0.5325	FALSE
AFLA_009220	186.316	157.56	0.24185	0.75107	0.90506	FALSE
AFLA_009230	0.662407	1.90866	-1.5268	0.75008	0.90427	FALSE
AFLA_009240	2573.91	1585.03	0.69945	0.21705	0.46143	FALSE
AFLA_009250	1020.89	34.1279	4.9027	6.5254e-08	1.2976e-06	TRUE
AFLA_009260	1704.58	42.5393	5.3245	4.8038e-06	6.7382e-05	TRUE
AFLA_009270	408.133	782.651	-0.93933	0.091247	0.26086	FALSE
AFLA_009280	191.921	76.8982	1.3195	0.043718	0.1557	FALSE
AFLA_009290	32.2054	6.49712	2.3094	0.019395	0.086671	FALSE
AFLA_009300	50.5053	21.6217	1.224	0.12134	0.31585	FALSE
AFLA_009310	211.39	24.0947	3.1331	6.1141e-06	8.3767e-05	TRUE
AFLA_009320	120.502	0.340767	8.4661	4.9611e-13	1.8756e-11	TRUE
AFLA_009330	26.785	0	Inf	2.5953e-05	0.00030836	TRUE
AFLA_009340	92.9206	2.76244	5.072	6.6203e-08	1.3128e-06	TRUE
AFLA_009350	0	0	NA	NA	NA	NA
AFLA_009360	9.95626	31.5395	-1.6635	0.28927	0.54921	FALSE
AFLA_009370	19.1534	10.3651	0.88586	0.47602	0.7241	FALSE
AFLA_009380	368.273	838.98	-1.1879	0.20072	0.43932	FALSE
AFLA_009390	3.23588	2.4555	0.39814	0.96428	1	FALSE
AFLA_009400	20.0507	17.4492	0.20049	0.90075	0.97264	FALSE
AFLA_009410	243.807	194.009	0.32962	0.6265	0.82634	FALSE
AFLA_009420	1557.52	1443.58	0.1096	0.7626	0.91106	FALSE
AFLA_009430	3583.63	4439.34	-0.30892	0.51498	0.75361	FALSE
AFLA_009440	128.327	109.519	0.22864	0.70894	0.87796	FALSE
AFLA_009450	0.324784	3.3657	-3.3734	0.45553	0.70785	FALSE
AFLA_009460	46.7617	32.431	0.52796	0.52159	0.75782	FALSE
AFLA_009470	316.573	31.6774	3.321	4.7934e-07	8.2752e-06	TRUE
AFLA_009480	56.7744	68.0303	-0.26094	0.67966	0.86185	FALSE
AFLA_009490	189.541	269.566	-0.50813	0.36836	0.63	FALSE
AFLA_009500	48.3602	84.0864	-0.79805	0.22924	0.47664	FALSE
AFLA_009510	837.722	11075.5	-3.7248	4.4744e-05	0.0005009	TRUE
AFLA_009520	19.8563	165.171	-3.0563	1.3733e-05	0.00017367	TRUE
AFLA_009530	410.084	0.680905	9.2343	1.022e-21	1.0625e-19	TRUE
AFLA_009540	62.7713	33.9638	0.88611	0.23361	0.48235	FALSE
AFLA_009550	8.11693	6.70882	0.27488	0.88505	0.96787	FALSE
AFLA_009560	0.316371	2.21622	-2.8084	0.58055	0.7962	FALSE
AFLA_009570	5.38671	122.387	-4.5059	0.00029885	0.0027474	TRUE
AFLA_009580	154.511	46.542	1.7311	0.0099279	0.051973	FALSE
AFLA_009590	22.0472	29.1643	-0.40361	0.63627	0.83283	FALSE
AFLA_009600	41.1051	82.5291	-1.0056	0.13401	0.33793	FALSE
AFLA_009610	4.24875	0	Inf	0.17915	0.40842	FALSE
AFLA_009620	3.84693	0	Inf	0.21239	0.45453	FALSE
AFLA_009630	1052.1	2660.46	-1.3384	0.01647	0.076779	FALSE
AFLA_009640	0	0	NA	NA	NA	NA
AFLA_009650	0	0	NA	NA	NA	NA
AFLA_009660	0	0	NA	NA	NA	NA
AFLA_009670	0	0	NA	NA	NA	NA
AFLA_009680	22.941	8.50978	1.4307	0.16026	0.38089	FALSE
AFLA_009690	44.8735	59.748	-0.41303	0.54558	0.77317	FALSE
AFLA_009700	7.4802	3.16524	1.2408	0.476	0.7241	FALSE
AFLA_009710	76.6467	24.0277	1.6735	0.032768	0.12704	FALSE
AFLA_009720	93.5764	46.2965	1.0152	0.14241	0.35128	FALSE
AFLA_009730	127.524	72.7747	0.80926	0.23965	0.49007	FALSE
AFLA_009740	120508	100.237	10.231	1.6107e-38	2.0703e-35	TRUE
AFLA_009750	321.802	2727.75	-3.0835	4.0125e-06	5.7306e-05	TRUE
AFLA_009760	2.95759	7.46426	-1.3356	0.44035	0.69446	FALSE
AFLA_009770	6.18904	11.1394	-0.84789	0.54623	0.7732	FALSE
AFLA_009780	18.0294	27.1053	-0.58823	0.54335	0.77181	FALSE
AFLA_009790	422.676	364.079	0.2153	0.87642	0.96422	FALSE
AFLA_009800	97.6967	54.4059	0.84455	0.2233	0.46962	FALSE
AFLA_009810	0	2.4555	#NAME?	0.37978	0.63995	FALSE
AFLA_009820	41.2885	13.9708	1.5633	0.45822	0.71006	FALSE
AFLA_009830	15.5863	4.15933	1.9059	0.33215	0.59552	FALSE
AFLA_009840	34.137	131.232	-1.9427	0.35155	0.61433	FALSE
AFLA_009850	2.21459	15.6175	-2.8181	0.22764	0.47479	FALSE
AFLA_009860	45.1872	76.2052	-0.75398	0.65319	0.84449	FALSE
AFLA_009870	1059.53	0	Inf	5.2481e-31	1.8098e-28	TRUE
AFLA_009880	2.53938	0	Inf	0.38715	0.64581	FALSE
AFLA_009890	0	0	NA	NA	NA	NA
AFLA_009900	359.367	121.004	1.5704	0.0089549	0.047978	TRUE
AFLA_009910	127.67	71.568	0.83503	0.38539	0.64478	FALSE
AFLA_009920	0.316371	0.306938	0.04367	1	1	FALSE
AFLA_009930	10.5649	0	Inf	0.011399	0.057827	FALSE
AFLA_009940	127.188	9.16432	3.7948	1.3544e-06	2.1541e-05	TRUE
AFLA_009950	440.397	279.819	0.65431	0.28354	0.54151	FALSE
AFLA_009960	21.0122	56.9572	-1.4387	0.22182	0.46805	FALSE
AFLA_009970	8.7572	30.6281	-1.8063	0.063884	0.20371	FALSE
AFLA_009980	1062.68	0.714734	10.538	5.3689e-29	1.4598e-26	TRUE
AFLA_009990	4464.98	52.1854	6.4189	5.8168e-21	5.3405e-19	TRUE
AFLA_010000	980.963	187.43	2.3878	2.8653e-05	0.00033788	TRUE
AFLA_010010	2761.52	318.543	3.1159	7.9657e-08	1.5621e-06	TRUE
AFLA_010020	2409.88	731.174	1.7207	0.0022407	0.015432	TRUE
AFLA_010030	2909.73	61.404	5.5664	7.47e-17	4.2079e-15	TRUE
AFLA_010040	261.835	80.9781	1.6931	0.0065184	0.037283	TRUE
AFLA_010050	267.74	205.545	0.38138	0.52178	0.75783	FALSE
AFLA_010060	48.2349	19.3423	1.3183	0.10049	0.2793	FALSE
AFLA_010070	29.9151	8.82422	1.7613	0.076854	0.2314	FALSE
AFLA_010080	62.151	153.945	-1.3086	0.20036	0.43901	FALSE
AFLA_010090	219.353	6.64866	5.044	9.3465e-11	2.6377e-09	TRUE
AFLA_010100	0.337624	84.2927	-7.9638	0.039972	0.14585	FALSE
AFLA_010110	13.2245	11.856	0.15759	0.90312	0.97339	FALSE
AFLA_010120	532.928	535.809	-0.0077771	0.92026	0.98008	FALSE
AFLA_010130	414.36	467.067	-0.17274	0.78109	0.91971	FALSE
AFLA_010140	659.429	1744.83	-1.4038	0.21422	0.45747	FALSE
AFLA_010150	113.101	54.9653	1.041	0.13316	0.33638	FALSE
AFLA_010160	1.32924	0.306938	2.1146	0.82461	0.94163	FALSE
AFLA_010170	111.414	267.037	-1.2611	0.35271	0.61538	FALSE
AFLA_010180	2901.41	1992.18	0.54241	0.42096	0.67759	FALSE
AFLA_010190	388.139	719.112	-0.88964	0.095324	0.26822	FALSE
AFLA_010200	245.049	471.487	-0.94415	0.095546	0.26862	FALSE
AFLA_010210	156.349	402.243	-1.3633	0.018892	0.08496	FALSE
AFLA_010220	6.58245	17.146	-1.3812	0.35313	0.61575	FALSE
AFLA_010230	96.1691	103.473	-0.10561	0.88408	0.96783	FALSE
AFLA_010240	65.5958	119.798	-0.86893	0.17962	0.40904	FALSE
AFLA_010250	5.29129	2.59019	1.0306	0.67363	0.85841	FALSE
AFLA_010260	0.316371	0	Inf	1	1	FALSE
AFLA_010270	3.56421	0	Inf	0.24378	0.49499	FALSE
AFLA_010280	0.632741	0.373967	0.7587	1	1	FALSE
AFLA_010290	0	1.84163	#NAME?	0.51049	0.75061	FALSE
AFLA_010300	0	0	NA	NA	NA	NA
AFLA_010310	6.10403	2.79627	1.1263	0.61675	0.81927	FALSE
AFLA_010320	0	0	NA	NA	NA	NA
AFLA_010330	5.13809	4.49323	0.19348	0.93337	0.98577	FALSE
AFLA_010340	0.662407	1.22775	-0.89023	0.90463	0.97395	FALSE
AFLA_010350	0	0.340767	#NAME?	0.99515	1	FALSE
AFLA_010360	62.9282	79.0952	-0.32988	0.58471	0.79897	FALSE
AFLA_010370	3.94876	0	Inf	0.20655	0.44662	FALSE
AFLA_010380	0.957525	0.613875	0.64136	1	1	FALSE
AFLA_010390	2.61598	0.340767	2.9405	0.53062	0.76299	FALSE
AFLA_010400	18.1365	2.18239	3.0549	0.033603	0.12918	FALSE
AFLA_010410	18.8078	0.306938	5.9372	0.0015338	0.011219	TRUE
AFLA_010420	59.3924	14.3567	2.0486	0.0093266	0.049593	TRUE
AFLA_010430	0	0	NA	NA	NA	NA
AFLA_010440	25.2136	34.5658	-0.45515	0.60576	0.81155	FALSE
AFLA_010450	60.7836	31.5828	0.94454	0.2174	0.46182	FALSE
AFLA_010460	192.983	136.66	0.49788	0.47249	0.72207	FALSE
AFLA_010470	48.7578	32.7825	0.57271	0.66055	0.84935	FALSE
AFLA_010480	19.6052	3.06938	2.6752	0.049317	0.16995	FALSE
AFLA_010490	5.8554	1.26158	2.2145	0.36621	0.62829	FALSE
AFLA_010500	8.43728	2.4555	1.7808	0.35845	0.62095	FALSE
AFLA_010510	0.957525	0	Inf	0.79106	0.92456	FALSE
AFLA_010520	0	0	NA	NA	NA	NA
AFLA_010530	2.63723	0	Inf	0.37713	0.63767	FALSE
AFLA_010540	174.855	2.76244	5.9841	1.7056e-11	5.4313e-10	TRUE
AFLA_010550	75.0347	239.621	-1.6751	0.0316	0.12376	FALSE
AFLA_010560	19.3703	48.0935	-1.312	0.34033	0.60338	FALSE
AFLA_010570	169.79	295.122	-0.79756	0.17732	0.40549	FALSE
AFLA_010580	3283.82	3787.01	-0.20569	0.6788	0.86107	FALSE
AFLA_010590	261.817	1797.43	-2.7793	0.027929	0.11354	FALSE
AFLA_010600	47.3865	6998.03	-7.2063	3.3841e-05	0.00039349	TRUE
AFLA_010610	71.1065	4795.72	-6.0756	0.0045147	0.027576	TRUE
AFLA_010620	579.627	2095.38	-1.854	0.15827	0.37753	FALSE
AFLA_010630	2845.57	1373.11	1.0513	0.062962	0.20173	FALSE
AFLA_010640	1049.27	1982.03	-0.91759	0.078578	0.23484	FALSE
AFLA_010650	3.3293	9.40985	-1.499	0.41256	0.66985	FALSE
AFLA_010660	0	0	NA	NA	NA	NA
AFLA_010670	0	1.70383	#NAME?	0.56634	0.78652	FALSE
AFLA_010680	16.6862	27.2705	-0.70869	0.53059	0.76299	FALSE
AFLA_010690	34.6294	25.942	0.41671	0.69824	0.87266	FALSE
AFLA_010700	348.623	422.3	-0.2766	0.7069	0.87693	FALSE
AFLA_010710	48.8455	33.7032	0.53534	0.51573	0.75419	FALSE
AFLA_010720	92.6735	63.1125	0.55423	0.42668	0.68207	FALSE
AFLA_010730	7.1594	87.6127	-3.6132	0.00076617	0.0062142	TRUE
AFLA_010740	520.727	1098.23	-1.0766	0.063561	0.20291	FALSE
AFLA_010750	1.95756	8.07126	-2.0437	0.2779	0.53576	FALSE
AFLA_010760	869.797	2731.32	-1.6508	0.028654	0.11533	FALSE
AFLA_010770	507.09	650.217	-0.35868	0.48685	0.73191	FALSE
AFLA_010780	965.872	1129.11	-0.22528	0.744	0.90063	FALSE
AFLA_010790	210.52	2540.64	-3.5932	0.00011724	0.0012012	TRUE
AFLA_010800	712.651	1594.14	-1.1615	0.15389	0.37061	FALSE
AFLA_010810	5731.06	3911.57	0.55105	0.30019	0.56178	FALSE
AFLA_010820	20.7516	57.3989	-1.4678	0.059064	0.19364	FALSE
AFLA_010830	31.4737	240.251	-2.9323	0.10726	0.29218	FALSE
AFLA_010840	9.87479	27.8151	-1.494	0.15481	0.37199	FALSE
AFLA_010850	0	0.613875	#NAME?	0.89008	0.96949	FALSE
AFLA_010860	938.054	1221.66	-0.38109	0.47933	0.72585	FALSE
AFLA_010870	70.4589	11.4664	2.6194	0.001042	0.0080774	TRUE
AFLA_010880	373.59	414.829	-0.15106	0.79385	0.92578	FALSE
AFLA_010890	2241.89	2309.99	-0.043169	0.91881	0.9796	FALSE
AFLA_010900	339.076	655.805	-0.95166	0.090287	0.25883	FALSE
AFLA_010910	21397.8	26169.8	-0.29044	0.588	0.80056	FALSE
AFLA_010920	19.0338	2.14856	3.1471	0.027013	0.11068	FALSE
AFLA_010930	6080.99	3174.76	0.93766	0.076223	0.23003	FALSE
AFLA_010940	1612.02	1769.07	-0.13412	0.8485	0.95262	FALSE
AFLA_010950	11843.9	5343.3	1.1483	0.033946	0.1298	FALSE
AFLA_010960	851.729	339.941	1.3251	0.079739	0.2375	FALSE
AFLA_010970	17.1573	141.619	-3.0451	0.0056258	0.033116	TRUE
AFLA_010980	64.9613	312.135	-2.2645	0.070098	0.21687	FALSE
AFLA_010990	625.483	378.358	0.72522	0.16975	0.39532	FALSE
AFLA_011000	1.6155	30.6475	-4.2457	0.078562	0.23484	FALSE
AFLA_011010	28.2398	51.3464	-0.86253	0.54676	0.77322	FALSE
AFLA_011020	0	0	NA	NA	NA	NA
AFLA_011030	0	0.714734	#NAME?	0.87722	0.96454	FALSE
AFLA_011040	64.407	751.277	-3.5441	0.0019378	0.013635	TRUE
AFLA_011050	59.5376	843.006	-3.8237	0.0011303	0.0086435	TRUE
AFLA_011060	99.5097	197.846	-0.99147	0.29641	0.55723	FALSE
AFLA_011070	262.209	83.0588	1.6585	0.0094548	0.050018	FALSE
AFLA_011080	724.296	284.706	1.3471	0.023824	0.10128	FALSE
AFLA_011090	1219.65	295.721	2.0442	0.00041506	0.0036632	TRUE
AFLA_011100	311.673	196.623	0.6646	0.26696	0.52271	FALSE
AFLA_011110	514.505	214.171	1.2644	0.028439	0.11468	FALSE
AFLA_011120	86.0426	54.4836	0.65923	0.35791	0.6205	FALSE
AFLA_011130	1982.68	919.101	1.1092	0.040013	0.14592	FALSE
AFLA_011140	16.7796	12.0897	0.47293	0.66702	0.8541	FALSE
AFLA_011150	83.3498	0.373967	7.8001	1.8026e-10	4.9395e-09	TRUE
AFLA_011160	30.8664	0	Inf	4.3234e-05	0.00048631	TRUE
AFLA_011170	98.3135	0	Inf	9.9457e-09	2.211e-07	TRUE
AFLA_011180	3.57306	0	Inf	0.24319	0.49426	FALSE
AFLA_011190	4.24787	0.306938	3.7907	0.29744	0.55827	FALSE
AFLA_011200	1513.47	4.02402	8.555	2.6341e-11	8.0789e-10	TRUE
AFLA_011210	262.139	4.49884	5.8646	2.1164e-13	8.2209e-12	TRUE
AFLA_011220	2159.23	28.0029	6.2688	1.4204e-19	1.1411e-17	TRUE
AFLA_011230	2270.42	272.881	3.0566	2.5769e-07	4.6414e-06	TRUE
AFLA_011240	2572.96	7261.52	-1.4968	0.1971	0.43462	FALSE
AFLA_011250	1086.42	663.457	0.71151	0.21334	0.45593	FALSE
AFLA_011260	47.0672	57.7165	-0.29426	0.65476	0.84537	FALSE
AFLA_011270	1156.86	508.792	1.1851	0.031617	0.12377	FALSE
AFLA_011280	1419.93	3648.8	-1.3616	0.013283	0.0651	FALSE
AFLA_011290	15486.2	61803.8	-1.9967	0.00036875	0.0032977	TRUE
AFLA_011300	3502.78	722.654	2.2771	6.4311e-05	0.00069838	TRUE
AFLA_011310	287.655	303.578	-0.077728	0.88712	0.96879	FALSE
AFLA_011320	8.69477	15.6702	-0.8498	0.47382	0.72293	FALSE
AFLA_011330	190.776	3062.92	-4.005	0.00046138	0.0039972	TRUE
AFLA_011340	0.337624	0.306938	0.13747	1	1	FALSE
AFLA_011350	5.26561	10.3195	-0.9707	0.51785	0.75574	FALSE
AFLA_011360	1262.95	864.891	0.5462	0.28222	0.53997	FALSE
AFLA_011370	1153.58	2103.29	-0.86653	0.12904	0.32976	FALSE
AFLA_011380	90.3668	849.791	-3.2332	0.0083405	0.045356	TRUE
AFLA_011390	42.4596	184.826	-2.122	0.15973	0.37985	FALSE
AFLA_011400	75.2049	223.535	-1.5716	0.1957	0.43255	FALSE
AFLA_011410	100.687	2.58457	5.2838	6.4777e-09	1.5089e-07	TRUE
AFLA_011420	0.649567	0	Inf	0.89814	0.97239	FALSE
AFLA_011430	1.6496	0	Inf	0.59037	0.80169	FALSE
AFLA_011440	686.853	192.497	1.8352	0.00098045	0.0076886	TRUE
AFLA_011450	21.2641	32.3446	-0.6051	0.51786	0.75574	FALSE
AFLA_011460	4691.43	4754	-0.019113	0.94025	0.98899	FALSE
AFLA_011470	1498.37	1922.36	-0.35949	0.4979	0.74017	FALSE
AFLA_011480	2999.86	11802.3	-1.9761	0.12013	0.31383	FALSE
AFLA_011490	1504.2	180.161	3.0616	1.122e-06	1.8068e-05	TRUE
AFLA_011500	0.632741	6.98134	-3.4638	0.16234	0.38426	FALSE
AFLA_011510	3.60317	3.54047	0.025326	1	1	FALSE
AFLA_011520	123.714	934.804	-2.9177	0.002962	0.019606	TRUE
AFLA_011530	4646.1	13368.6	-1.5248	0.0060367	0.035024	TRUE
AFLA_011540	72.2622	38.4077	0.91184	0.36862	0.63026	FALSE
AFLA_011550	566.449	738.003	-0.38168	0.46739	0.71776	FALSE
AFLA_011560	1908.08	721.512	1.403	0.015594	0.073667	FALSE
AFLA_011570	1752.51	1948.47	-0.15292	0.77259	0.91611	FALSE
AFLA_011580	9028.78	20696.4	-1.1968	0.028195	0.11407	FALSE
AFLA_011590	1789.19	1714.55	0.061472	0.90861	0.97619	FALSE
AFLA_011600	4482.39	6223.77	-0.47352	0.35387	0.61668	FALSE
AFLA_011610	2979.68	5717.71	-0.94028	0.088312	0.25506	FALSE
AFLA_011620	2278.34	3327.98	-0.54666	0.32531	0.58891	FALSE
AFLA_011630	2434.87	2261.04	0.10685	0.81251	0.93671	FALSE
AFLA_011640	3707.74	6024.46	-0.70029	0.20587	0.44584	FALSE
AFLA_011650	2961.54	3970.13	-0.42284	0.47371	0.72292	FALSE
AFLA_011660	7524.53	5018.15	0.58445	0.27872	0.53673	FALSE
AFLA_011670	77.7446	141.943	-0.8685	0.36557	0.6275	FALSE
AFLA_011680	375.13	540.531	-0.52698	0.34044	0.60342	FALSE
AFLA_011690	55.7897	60.554	-0.11822	0.84065	0.94928	FALSE
AFLA_011700	5014.22	53127.8	-3.4054	0.00022546	0.0021467	TRUE
AFLA_011710	195.798	252.114	-0.36471	0.51918	0.75669	FALSE
AFLA_011720	3496.58	3008.52	0.21689	0.68534	0.86422	FALSE
AFLA_011730	770.088	1114.37	-0.53313	0.32095	0.5838	FALSE
AFLA_011740	4481.71	13711.8	-1.6133	0.10185	0.28166	FALSE
AFLA_011750	977.391	988.315	-0.016035	0.97876	1	FALSE
AFLA_011760	3120.32	4452.69	-0.51299	0.34891	0.61138	FALSE
AFLA_011770	31416.3	4742.43	2.7278	1.2204e-06	1.952e-05	TRUE
AFLA_011780	1415.17	178.62	2.986	3.8156e-07	6.6603e-06	TRUE
AFLA_011790	2451.05	1835.05	0.41758	0.40412	0.66124	FALSE
AFLA_011800	14488.5	3503.7	2.048	0.00020758	0.0020006	TRUE
AFLA_011810	2899.58	2197.02	0.40029	0.46491	0.71556	FALSE
AFLA_011820	3706.85	5943.23	-0.68105	0.21085	0.45262	FALSE
AFLA_011830	5.47173	0	Inf	0.10125	0.2807	FALSE
AFLA_011840	0	0	NA	NA	NA	NA
AFLA_011850	0.632741	0.306938	1.0437	1	1	FALSE
AFLA_011860	1708.53	1909.63	-0.16054	0.76059	0.91035	FALSE
AFLA_011870	166.596	202.332	-0.28037	0.59531	0.8045	FALSE
AFLA_011880	571.876	478.733	0.25648	0.65956	0.84898	FALSE
AFLA_011890	920.776	1191.97	-0.37242	0.50661	0.74713	FALSE
AFLA_011900	3330.5	5644.77	-0.76118	0.24793	0.50065	FALSE
AFLA_011910	160.418	171.931	-0.099992	0.84767	0.95257	FALSE
AFLA_011920	1218.38	1113.36	0.13005	0.91218	0.97728	FALSE
AFLA_011930	1376.49	2699.73	-0.97182	0.087034	0.25267	FALSE
AFLA_011940	4997.95	4935.85	0.018037	0.91629	0.97857	FALSE
AFLA_011950	1152.72	2020.36	-0.80957	0.29255	0.5523	FALSE
AFLA_011960	2417.86	2642.46	-0.12815	0.82847	0.94356	FALSE
AFLA_011970	1365.29	8164.68	-2.5802	6.2219e-05	0.00067671	TRUE
AFLA_011980	1045.92	1604.83	-0.61764	0.23302	0.4819	FALSE
AFLA_011990	94.839	187.595	-0.98407	0.10188	0.28166	FALSE
AFLA_012000	328.027	823.837	-1.3285	0.015482	0.073258	FALSE
AFLA_012010	1911.58	4700.45	-1.298	0.022127	0.095695	FALSE
AFLA_012020	2485.63	461.562	2.429	3.1007e-05	0.00036352	TRUE
AFLA_012030	8628.6	7640.78	0.17541	0.72493	0.88927	FALSE
AFLA_012040	65.3321	47.518	0.45932	0.54222	0.77154	FALSE
AFLA_012050	5730.21	5733.13	-0.00073371	0.95883	0.99828	FALSE
AFLA_012060	3382.94	14796.3	-2.1289	0.048859	0.16886	FALSE
AFLA_012070	3165.1	6938.01	-1.1323	0.042181	0.1516	FALSE
AFLA_012080	13647	9389.77	0.53942	0.40914	0.66569	FALSE
AFLA_012090	3890.55	4702.26	-0.27338	0.56854	0.7875	FALSE
AFLA_012100	4197.21	1685.23	1.3165	0.01762	0.080721	FALSE
AFLA_012110	2885.62	4158.1	-0.52704	0.33331	0.59634	FALSE
AFLA_012120	1809.35	1894.65	-0.066462	0.90519	0.97431	FALSE
AFLA_012130	916.951	746.951	0.29583	0.57576	0.79333	FALSE
AFLA_012140	2187.54	2035.19	0.10414	0.82567	0.94207	FALSE
AFLA_012150	2440.12	2203.56	0.14711	0.8141	0.93708	FALSE
AFLA_012160	15242.9	13414.6	0.18433	0.75462	0.90705	FALSE
AFLA_012170	5205.7	5728.28	-0.13801	0.79747	0.92711	FALSE
AFLA_012180	1232.88	786.073	0.6493	0.24072	0.49121	FALSE
AFLA_012190	13194	12495.3	0.07849	0.86806	0.96206	FALSE
AFLA_012200	43183.6	106519	-1.3026	0.020947	0.091922	FALSE
AFLA_012210	0	0	NA	NA	NA	NA
AFLA_012220	1375.08	1618.79	-0.2354	0.68957	0.86651	FALSE
AFLA_012230	11658	7652.6	0.6073	0.24691	0.49928	FALSE
AFLA_012240	9179.95	7420.35	0.307	0.56785	0.78722	FALSE
AFLA_012250	5800.57	6080.46	-0.067987	0.89	0.96949	FALSE
AFLA_012260	1927.39	959.879	1.0057	0.081689	0.24148	FALSE
AFLA_012270	3948.09	2832.37	0.47914	0.36708	0.6287	FALSE
AFLA_012370	1033.55	1654.91	-0.67915	0.23899	0.48937	FALSE
AFLA_012380	3070.16	4441.39	-0.5327	0.33674	0.59974	FALSE
AFLA_012390	93.3461	24.5182	1.9287	0.0078668	0.043246	TRUE
AFLA_012400	6617.79	306.703	4.4314	4.4696e-13	1.6988e-11	TRUE
AFLA_012410	8769.83	14728.9	-0.74803	0.1697	0.39531	FALSE
AFLA_012420	1176.15	959.464	0.29377	0.58212	0.79739	FALSE
AFLA_012430	2998.78	2354.64	0.34887	0.54236	0.77155	FALSE
AFLA_012440	1453.67	2064.85	-0.50634	0.34417	0.60653	FALSE
AFLA_012450	2825.11	3123.47	-0.14485	0.80826	0.93377	FALSE
AFLA_012460	8227.07	4211.26	0.96613	0.072372	0.22202	FALSE
AFLA_012560	283.138	302.199	-0.09399	0.87013	0.96275	FALSE
AFLA_012860	2380.87	847.005	1.491	0.0062624	0.036067	TRUE
AFLA_012870	858.933	308.228	1.4785	0.0094407	0.050018	FALSE
AFLA_012880	1422.84	1606.5	-0.17515	0.70869	0.87781	FALSE
AFLA_012890	6.47973	7.39534	-0.19068	0.89478	0.97151	FALSE
AFLA_012900	0.324784	0.920813	-1.5034	0.89837	0.97239	FALSE
AFLA_012910	698.368	1281.55	-0.87583	0.47598	0.7241	FALSE
AFLA_012920	218.563	19.8615	3.46	1.0089e-05	0.00013099	TRUE
AFLA_012930	163.361	7.31896	4.4803	6.5569e-09	1.5223e-07	TRUE
AFLA_012940	55.4301	11.8265	2.2286	0.011082	0.056648	FALSE
AFLA_012950	1401.74	1240.76	0.176	0.78868	0.92349	FALSE
AFLA_012960	2273.21	2386.1	-0.069924	0.90115	0.97274	FALSE
AFLA_012970	233.821	177.784	0.39529	0.56095	0.78326	FALSE
AFLA_012980	106.996	90.8741	0.23562	0.75912	0.90934	FALSE
AFLA_012990	0	0.306938	#NAME?	0.99515	1	FALSE
AFLA_013000	1.29913	6.57354	-2.3391	0.29811	0.55916	FALSE
AFLA_013010	0.316371	2.45051	-2.9534	0.5616	0.78346	FALSE
AFLA_013020	85.0244	138.825	-0.70732	0.26259	0.51782	FALSE
AFLA_013030	14.4928	206.979	-3.8361	0.052683	0.17853	FALSE
AFLA_013040	147.172	370.805	-1.3332	0.099227	0.2765	FALSE
AFLA_013050	98.4293	208.019	-1.0796	0.075402	0.22828	FALSE
AFLA_013060	409.776	114.985	1.8334	0.027218	0.11132	FALSE
AFLA_013070	546.642	517.776	0.078269	0.93953	0.98855	FALSE
AFLA_013080	98.9901	75.1996	0.39656	0.57598	0.79341	FALSE
AFLA_013090	213.351	189.652	0.16987	0.78441	0.92177	FALSE
AFLA_013100	0.653994	21.7044	-5.0526	0.0011454	0.00874	TRUE
AFLA_013110	3.53897	31.8885	-3.1716	0.0040635	0.025277	TRUE
AFLA_013120	3.50974	15.4089	-2.1343	0.32892	0.59218	FALSE
AFLA_013130	286.026	264.566	0.11252	0.95515	0.99629	FALSE
AFLA_013140	46.1314	52.8748	-0.19683	0.83546	0.94688	FALSE
AFLA_013150	473.91	178.636	1.4076	0.016173	0.075728	FALSE
AFLA_013160	190.419	98.0933	0.95695	0.14439	0.35405	FALSE
AFLA_013170	729.222	347.837	1.0679	0.061975	0.1997	FALSE
AFLA_013180	4273.64	593.364	2.8485	7.2914e-07	1.2157e-05	TRUE
AFLA_013190	135.964	154.833	-0.18749	0.70684	0.87693	FALSE
AFLA_013200	448.093	342.474	0.3878	0.53597	0.76647	FALSE
AFLA_013210	3.91511	33.9301	-3.1154	0.029393	0.11735	FALSE
AFLA_013220	837.772	8400.01	-3.3258	7.3748e-06	9.9024e-05	TRUE
AFLA_013230	3810.46	37635.6	-3.3041	0.0026042	0.01755	TRUE
AFLA_013240	24.6514	105.637	-2.0994	0.0034137	0.021959	TRUE
AFLA_013250	72.4686	55.6424	0.38117	0.64895	0.8417	FALSE
AFLA_013260	195.398	186.753	0.065286	0.99819	1	FALSE
AFLA_013270	69.466	185.338	-1.4158	0.49407	0.73745	FALSE
AFLA_013280	26.9916	25.5474	0.079331	0.9489	0.99297	FALSE
AFLA_013290	5.5687	14.7243	-1.4028	0.27134	0.52741	FALSE
AFLA_013300	889.533	258.801	1.7812	0.0022949	0.015751	TRUE
AFLA_013310	294.072	100.12	1.5544	0.063133	0.20221	FALSE
AFLA_013320	1710.12	459.028	1.8974	0.00099803	0.0077962	TRUE
AFLA_013330	1459.79	132.601	3.4606	0.0005549	0.0046953	TRUE
AFLA_013340	224.407	293.319	-0.38635	0.51499	0.75361	FALSE
AFLA_013350	1137.09	871.623	0.38357	0.46198	0.71302	FALSE
AFLA_013360	9671.89	32676.3	-1.7564	0.030872	0.12159	FALSE
AFLA_013370	1099.21	5008.17	-2.1878	0.00010685	0.0011068	TRUE
AFLA_013380	0.324784	12.0822	-5.2173	0.016808	0.077945	FALSE
AFLA_013390	0	38.8246	#NAME?	0.0057954	0.033916	TRUE
AFLA_013400	821.509	2248.61	-1.4527	0.0068845	0.038998	TRUE
AFLA_013410	82.8302	348.618	-2.0734	0.11488	0.30451	FALSE
AFLA_013420	28.2415	10.6608	1.4055	0.15941	0.37926	FALSE
AFLA_013430	18.3096	3.84615	2.2511	0.074686	0.22673	FALSE
AFLA_013440	342.983	110.697	1.6315	0.0091095	0.048695	TRUE
AFLA_013450	1.61152	4.29214	-1.4133	0.58444	0.79897	FALSE
AFLA_013460	7.8134	2.4555	1.6699	0.40851	0.66496	FALSE
AFLA_013470	802.271	30.8242	4.702	1.176e-12	4.2965e-11	TRUE
AFLA_013480	60.0577	58.6022	0.035394	1	1	FALSE
AFLA_013490	28.8721	24.4744	0.2384	0.74713	0.90195	FALSE
AFLA_013500	20.0467	64.002	-1.6748	0.033556	0.12903	FALSE
AFLA_013510	748.981	3824.82	-2.3524	0.011448	0.058006	FALSE
AFLA_013520	11170.5	2682.68	2.0579	0.00012826	0.0013063	TRUE
AFLA_013530	1459.26	1302.8	0.16361	0.7626	0.91106	FALSE
AFLA_013540	1213.04	343.443	1.8205	0.0013762	0.010187	TRUE
AFLA_013550	201.994	88.334	1.1933	0.05852	0.19238	FALSE
AFLA_013560	1635.17	584.538	1.4841	0.0070636	0.039758	TRUE
AFLA_013570	110.146	18.2886	2.5904	0.00042565	0.003734	TRUE
AFLA_013580	21.7634	47.5085	-1.1263	0.34084	0.60383	FALSE
AFLA_013590	159.136	186.726	-0.23066	0.73921	0.89817	FALSE
AFLA_013600	1.94073	0	Inf	0.51411	0.7529	FALSE
AFLA_013610	298.497	61.123	2.2879	0.00023468	0.0022156	TRUE
AFLA_013620	125.847	11.2421	3.4847	5.7345e-06	7.918e-05	TRUE
AFLA_013630	15.8052	0	Inf	0.0013773	0.01019	TRUE
AFLA_013640	468.859	9.23323	5.6662	9.9181e-15	4.5383e-13	TRUE
AFLA_013650	18.7916	10.8005	0.79899	0.50515	0.74609	FALSE
AFLA_013660	551.041	366.977	0.58647	0.3229	0.58659	FALSE
AFLA_013670	76.102	433.951	-2.5115	3.5964e-05	0.00041544	TRUE
AFLA_013680	66.1126	106.531	-0.68828	0.55349	0.77761	FALSE
AFLA_013690	20013.7	19924.2	0.0064684	0.9284	0.98445	FALSE
AFLA_013700	2041.8	2976.77	-0.5439	0.37592	0.63669	FALSE
AFLA_013710	2824.02	2971.28	-0.07333	0.96669	1	FALSE
AFLA_013720	1795.22	1037	0.79174	0.13223	0.33488	FALSE
AFLA_013730	2566.16	309.828	3.0501	1.6597e-07	3.0958e-06	TRUE
AFLA_013740	1715.08	100.674	4.0905	4.4472e-11	1.3182e-09	TRUE
AFLA_013750	163.159	4.82837	5.0786	2.1243e-10	5.7761e-09	TRUE
AFLA_013760	1718.99	114.596	3.9069	1.7113e-10	4.6982e-09	TRUE
AFLA_013770	149.893	62.9986	1.2505	0.040567	0.14756	FALSE
AFLA_013780	169.55	70.5643	1.2647	0.03887	0.14335	FALSE
AFLA_013790	14.389	153.888	-3.4188	3.0183e-06	4.4087e-05	TRUE
AFLA_013800	4.99174	67.6699	-3.7609	0.044322	0.15726	FALSE
AFLA_013810	272.945	1198.51	-2.1346	0.017999	0.082039	FALSE
AFLA_013820	1804.08	6345.14	-1.8144	0.001105	0.0084878	TRUE
AFLA_013830	848.698	5691.94	-2.7456	0.029968	0.11899	FALSE
AFLA_013840	10.0528	48.2596	-2.2632	0.010306	0.053398	FALSE
AFLA_013850	19.5029	42.134	-1.1113	0.17974	0.40923	FALSE
AFLA_013860	6169.33	8017.7	-0.37808	0.51337	0.75271	FALSE
AFLA_013870	1273.39	1791.01	-0.4921	0.36532	0.62732	FALSE
AFLA_013880	97.2986	225.015	-1.2095	0.059746	0.19493	FALSE
AFLA_013890	121.862	156.382	-0.35983	0.52404	0.75858	FALSE
AFLA_013900	211.134	165.993	0.34704	0.59991	0.80767	FALSE
AFLA_013910	11.7746	5.55372	1.0841	0.46375	0.71442	FALSE
AFLA_013920	0.991618	0	Inf	0.78568	0.92248	FALSE
AFLA_013930	9.78424	2.28388	2.099	0.23331	0.48228	FALSE
AFLA_013940	14.2586	45.6031	-1.6773	0.051266	0.17521	FALSE
AFLA_013950	11.3949	16.4312	-0.52805	0.63767	0.83374	FALSE
AFLA_013960	424.717	606.281	-0.51349	0.58487	0.79897	FALSE
AFLA_013970	52.3824	36.4906	0.52156	0.54393	0.77214	FALSE
AFLA_013980	4846.87	4322.52	0.16518	0.78437	0.92177	FALSE
AFLA_013990	317.49	12.505	4.6661	7.6293e-11	2.188e-09	TRUE
AFLA_014000	901.479	560.463	0.68568	0.21219	0.45428	FALSE
AFLA_014010	64.4692	57.2279	0.17189	0.82814	0.94329	FALSE
AFLA_014020	77.1388	588.532	-2.9316	1.7319e-06	2.6762e-05	TRUE
AFLA_014030	61.6626	175.765	-1.5112	0.33709	0.60005	FALSE
AFLA_014040	49.4811	44.79	0.1437	0.86166	0.9586	FALSE
AFLA_014050	3195.28	3894.46	-0.28548	0.56915	0.78786	FALSE
AFLA_014060	0.337624	4.29713	-3.6699	0.36421	0.62631	FALSE
AFLA_014070	2.62439	17.4892	-2.7364	0.090774	0.26002	FALSE
AFLA_014080	0	0	NA	NA	NA	NA
AFLA_014090	212.22	325.06	-0.61514	0.36165	0.62358	FALSE
AFLA_014100	10407.5	101685	-3.2884	1.6919e-08	3.6578e-07	TRUE
AFLA_014110	936.886	156.335	2.5832	0.00020595	0.0019876	TRUE
AFLA_014120	651.562	402.338	0.69549	0.23974	0.49019	FALSE
AFLA_014130	2027.98	796.328	1.3486	0.01145	0.058006	FALSE
AFLA_014140	895.507	670.096	0.41834	0.5213	0.7576	FALSE
AFLA_014150	1487.11	94.6929	3.9731	1.155e-10	3.2274e-09	TRUE
AFLA_014160	216.376	2278.6	-3.3965	8.8308e-08	1.7175e-06	TRUE
AFLA_014170	4.88149	65.9753	-3.7565	4.4602e-05	0.00049971	TRUE
AFLA_014180	0.641154	0.680905	-0.086782	1	1	FALSE
AFLA_014190	9.84557	62.3295	-2.6624	0.0027902	0.018627	TRUE
AFLA_014200	31.3233	110.538	-1.8192	0.099529	0.27718	FALSE
AFLA_014210	1548.15	3171.39	-1.0346	0.061608	0.19887	FALSE
AFLA_014220	68.3163	43.3944	0.65472	0.36876	0.63026	FALSE
AFLA_014230	3870.81	190.93	4.3415	1.1366e-12	4.1742e-11	TRUE
AFLA_014240	3127.94	19.8704	7.2985	2.253e-24	3.2505e-22	TRUE
AFLA_014250	476.058	1286.34	-1.4341	0.13154	0.33383	FALSE
AFLA_014260	24968.3	2918.32	3.0969	5.8166e-08	1.1632e-06	TRUE
AFLA_014270	124.381	82.972	0.58406	0.38078	0.64108	FALSE
AFLA_014280	573.676	97.4369	2.5577	2.6171e-05	0.00031069	TRUE
AFLA_014290	543.266	212.485	1.3543	0.019495	0.087033	FALSE
AFLA_014300	518.521	112.055	2.2102	0.0002098	0.0020206	TRUE
AFLA_014310	5026.51	9896.55	-0.97737	0.07895	0.2358	FALSE
AFLA_014320	4.78762	515.223	-6.7497	0.00039082	0.003471	TRUE
AFLA_014330	64.4211	144.258	-1.163	0.10848	0.29406	FALSE
AFLA_014340	274.203	399.884	-0.54434	0.33023	0.59336	FALSE
AFLA_014350	5382.16	11157.9	-1.0518	0.070997	0.21866	FALSE
AFLA_014360	7390.56	8443	-0.19207	0.74194	0.89961	FALSE
AFLA_014370	3652.41	2316.99	0.6566	0.25822	0.51273	FALSE
AFLA_014380	2404.25	254.461	3.2401	5.6692e-08	1.1382e-06	TRUE
AFLA_014390	1384.02	195.898	2.8207	1.5119e-06	2.3804e-05	TRUE
AFLA_014400	277.087	32.7988	3.0786	1.4582e-06	2.3089e-05	TRUE
AFLA_014410	25507.2	25.7717	9.9509	1.8831e-36	1.775e-33	TRUE
AFLA_014420	300.848	236.239	0.34879	0.54347	0.77181	FALSE
AFLA_014430	256.576	745.327	-1.5385	0.3098	0.57128	FALSE
AFLA_014440	14.4162	61.7363	-2.0984	0.18724	0.42061	FALSE
AFLA_014450	4609.89	485.496	3.2472	2.0661e-08	4.4128e-07	TRUE
AFLA_014460	141.372	865.614	-2.6142	0.0088908	0.047707	TRUE
AFLA_014470	203.575	387.436	-0.9284	0.11986	0.3132	FALSE
AFLA_014480	170.007	337.481	-0.98921	0.17563	0.403	FALSE
AFLA_014490	176.601	1049.16	-2.5707	0.021862	0.094793	FALSE
AFLA_014500	6152.18	5334.51	0.20574	0.62201	0.82366	FALSE
AFLA_014510	3495.48	79.809	5.4528	0.00011776	0.0012056	TRUE
AFLA_014520	2029.52	650.141	1.6423	0.081603	0.24143	FALSE
AFLA_014530	3815.12	56.5302	6.0766	2.2811e-19	1.7633e-17	TRUE
AFLA_014540	388.416	751.543	-0.95225	0.08046	0.23895	FALSE
AFLA_014550	2548.01	2292.1	0.15271	0.73748	0.89732	FALSE
AFLA_014560	63.5327	42.5777	0.5774	0.36561	0.6275	FALSE
AFLA_014570	53950.7	3767.14	3.8401	8.4922e-11	2.4208e-09	TRUE
AFLA_014580	3562.43	3603.01	-0.016342	0.98433	1	FALSE
AFLA_014590	1420.55	1305.51	0.12183	0.8122	0.93671	FALSE
AFLA_014600	18311.1	12170.7	0.58931	0.2678	0.52357	FALSE
AFLA_014610	570.897	1192.04	-1.0621	0.053608	0.18077	FALSE
AFLA_014620	1416.6	781.35	0.85839	0.1292	0.32997	FALSE
AFLA_014630	1329.63	1696.56	-0.35159	0.53467	0.76573	FALSE
AFLA_014640	4112.96	3909.91	0.073038	0.84674	0.95244	FALSE
AFLA_014650	2448.79	1336.1	0.87404	0.13051	0.33202	FALSE
AFLA_014660	1617.79	964.563	0.74608	0.17876	0.4078	FALSE
AFLA_014670	101.375	71.1812	0.51013	0.47455	0.72356	FALSE
AFLA_014680	870.581	1218.3	-0.48481	0.37426	0.63473	FALSE
AFLA_014690	5297.27	12536.3	-1.2428	0.021598	0.094049	FALSE
AFLA_014700	945.571	1020.09	-0.10944	0.77974	0.9192	FALSE
AFLA_014710	13957.7	15175.2	-0.12065	0.83653	0.94732	FALSE
AFLA_014720	2907.98	3720.25	-0.35538	0.48489	0.73051	FALSE
AFLA_014730	4415.1	29209.6	-2.7259	5.9517e-05	0.00064931	TRUE
AFLA_014740	392.658	717.052	-0.8688	0.1098	0.296	FALSE
AFLA_014750	2394.13	3589.6	-0.58432	0.30539	0.5675	FALSE
AFLA_014760	5137.91	10156.8	-0.98319	0.10149	0.28112	FALSE
AFLA_014770	143.281	210.824	-0.5572	0.31385	0.57608	FALSE
AFLA_014780	999.13	1151.27	-0.20448	0.65635	0.84648	FALSE
AFLA_014790	1205.52	860.796	0.48591	0.41074	0.66759	FALSE
AFLA_014800	7699.72	10144.1	-0.39776	0.4896	0.73409	FALSE
AFLA_014810	9766.17	8956.99	0.12478	0.78804	0.92326	FALSE
AFLA_014820	368.233	439.114	-0.25398	0.68044	0.86196	FALSE
AFLA_014830	122.804	19.4832	2.6561	0.00023109	0.0021914	TRUE
AFLA_014840	2080.64	4007.38	-0.94563	0.082768	0.2437	FALSE
AFLA_014850	2558.8	4007.44	-0.64721	0.32682	0.59	FALSE
AFLA_014860	24.3924	12.7523	0.93567	0.41406	0.67106	FALSE
AFLA_014870	10.4117	16.5321	-0.66707	0.54888	0.7749	FALSE
AFLA_014880	29.031	7.01202	2.0497	0.043797	0.15582	FALSE
AFLA_014890	7779.04	15644.5	-1.008	0.14193	0.35078	FALSE
AFLA_014900	66.1792	38.1444	0.79491	0.3202	0.58311	FALSE
AFLA_014910	2537.28	2462.54	0.043137	0.90715	0.97553	FALSE
AFLA_014920	3112.05	9628.68	-1.6295	0.066248	0.20885	FALSE
AFLA_014930	5511.11	4701.26	0.22929	0.67092	0.85708	FALSE
AFLA_014940	745.906	2438.36	-1.7088	0.0021755	0.015049	TRUE
AFLA_014950	2043.09	5574.68	-1.4481	0.1121	0.29979	FALSE
AFLA_014960	6542.72	5375.64	0.28346	0.60096	0.80857	FALSE
AFLA_014970	585.487	1497.47	-1.3548	0.016154	0.075706	FALSE
AFLA_014980	1271.6	4898.04	-1.9456	0.025004	0.10453	FALSE
AFLA_014990	2699.85	934.754	1.5302	0.0074905	0.041549	TRUE
AFLA_015000	7.87317	7.62091	0.046982	0.95639	0.9968	FALSE
AFLA_015010	182.582	90.969	1.0051	0.18859	0.42177	FALSE
AFLA_015020	56.528	44.5557	0.34336	0.64345	0.83795	FALSE
AFLA_015030	13536.2	16069.3	-0.24748	0.70011	0.87345	FALSE
AFLA_015040	2923.71	3592.87	-0.29734	0.6126	0.81677	FALSE
AFLA_015050	134.114	621.897	-2.2132	0.086463	0.25184	FALSE
AFLA_015060	3020.14	3392.78	-0.16785	0.77596	0.91754	FALSE
AFLA_015070	298.922	545.582	-0.86802	0.34691	0.60962	FALSE
AFLA_015080	43.8044	47.5975	-0.11981	0.82948	0.94356	FALSE
AFLA_015090	4302.09	5552.65	-0.36814	0.50168	0.74283	FALSE
AFLA_015100	287.14	128.153	1.1639	0.0458	0.16133	FALSE
AFLA_015110	9051.95	6995.45	0.37181	0.55928	0.78216	FALSE
AFLA_015120	137.492	181.116	-0.39757	0.58564	0.79911	FALSE
AFLA_015130	73.6747	22.6534	1.7014	0.025945	0.10763	FALSE
AFLA_015140	165.085	156.507	0.076979	0.902	0.97317	FALSE
AFLA_015150	1263.34	1284.64	-0.024113	0.9957	1	FALSE
AFLA_015160	1044.54	1195.21	-0.19441	0.75469	0.90705	FALSE
AFLA_015170	3004.47	3511.35	-0.22491	0.70693	0.87693	FALSE
AFLA_015180	16204.7	33693.7	-1.0561	0.32184	0.58521	FALSE
AFLA_015190	11298.4	11743.2	-0.055712	0.94694	0.99198	FALSE
AFLA_015200	702.042	642.165	0.12861	0.85973	0.95783	FALSE
AFLA_015210	5306.11	5718.14	-0.10789	0.8515	0.95361	FALSE
AFLA_015220	3825.91	2521.31	0.60163	0.22317	0.46962	FALSE
AFLA_015230	11981.4	9560.38	0.32566	0.54343	0.77181	FALSE
AFLA_015240	1477.31	1294.55	0.19052	0.78934	0.92384	FALSE
AFLA_015250	24.5941	34.8746	-0.50387	0.56369	0.78479	FALSE
AFLA_015260	8875.22	79.2868	6.8066	1.3594e-22	1.5754e-20	TRUE
AFLA_015270	1500.69	1012.9	0.56713	0.32648	0.58969	FALSE
AFLA_015280	209.563	59.3333	1.8205	0.0042986	0.026517	TRUE
AFLA_015290	5535.21	4010.27	0.46494	0.3897	0.64766	FALSE
AFLA_015300	1442.8	638.945	1.1751	0.45803	0.71006	FALSE
AFLA_015310	2015.21	1712.14	0.23513	0.64821	0.84169	FALSE
AFLA_015320	5795.66	5099.98	0.18448	0.75917	0.90934	FALSE
AFLA_015330	7252.28	1263.03	2.5215	8.8337e-06	0.0001164	TRUE
AFLA_015340	19807.2	2037.28	3.2813	1.5938e-08	3.4509e-07	TRUE
AFLA_015350	3682.73	1458.08	1.3367	0.020015	0.088769	FALSE
AFLA_015360	3621.69	1633.05	1.1491	0.033544	0.12903	FALSE
AFLA_015370	2905.6	4446.3	-0.61377	0.28144	0.53905	FALSE
AFLA_015380	2386.3	2941.01	-0.30154	0.67855	0.86091	FALSE
AFLA_015390	2559.34	1788.71	0.51685	0.384	0.64367	FALSE
AFLA_015400	3880.18	6600.07	-0.76636	0.34286	0.60519	FALSE
AFLA_015410	2182.95	2607.38	-0.25633	0.64324	0.83784	FALSE
AFLA_015420	10685.2	15111.2	-0.50001	0.3685	0.63016	FALSE
AFLA_015430	3488.57	4985.98	-0.51524	0.35678	0.6196	FALSE
AFLA_015440	2852.17	4338.34	-0.60508	0.27918	0.537	FALSE
AFLA_015450	5327.02	8352.62	-0.6489	0.21744	0.46182	FALSE
AFLA_015460	1606.86	2195.22	-0.45012	0.38945	0.64751	FALSE
AFLA_015470	2482.11	2004.27	0.30849	0.49448	0.73772	FALSE
AFLA_015480	345.682	339.125	0.027627	0.96868	1	FALSE
AFLA_015490	875.026	2150.22	-1.2971	0.033782	0.12951	FALSE
AFLA_015500	1465.94	1713.82	-0.22539	0.69776	0.8723	FALSE
AFLA_015510	4218.16	6164.33	-0.54733	0.30499	0.5672	FALSE
AFLA_015520	150.279	141.829	0.083492	0.91214	0.97728	FALSE
AFLA_015530	1913.36	228.203	3.0677	2.0213e-07	3.7163e-06	TRUE
AFLA_015540	143.069	48.9977	1.5459	0.015943	0.074939	FALSE
AFLA_015550	934.503	1859.08	-0.99231	0.072057	0.22134	FALSE
AFLA_015560	106.023	419.66	-1.9848	0.1081	0.2936	FALSE
AFLA_015570	304.528	983.412	-1.6912	0.15278	0.36882	FALSE
AFLA_015580	19246.9	11344	0.7627	0.14644	0.35772	FALSE
AFLA_015590	1783.37	821.471	1.1183	0.041803	0.15059	FALSE
AFLA_015600	2716.35	3077.83	-0.18025	0.7803	0.91947	FALSE
AFLA_015610	383.373	599.089	-0.64402	0.27876	0.53673	FALSE
AFLA_015620	35.5688	104.987	-1.5615	0.028421	0.11468	FALSE
AFLA_015630	1666.79	869.765	0.93838	0.10362	0.28504	FALSE
AFLA_015640	261.546	136.847	0.9345	0.12545	0.32339	FALSE
AFLA_015650	2267.69	3144.47	-0.4716	0.33903	0.60182	FALSE
AFLA_015660	11.7223	70.8429	-2.5954	0.0012158	0.0092023	TRUE
AFLA_015670	965.877	2371.48	-1.2959	0.020284	0.089678	FALSE
AFLA_015680	15422.2	3400.9	2.181	0.001639	0.01189	TRUE
AFLA_015690	8087.47	14096.4	-0.80157	0.26848	0.52425	FALSE
AFLA_015700	3206.37	2784.18	0.20369	0.66071	0.84945	FALSE
AFLA_015710	1688.95	873.692	0.95093	0.080922	0.23973	FALSE
AFLA_015720	2233.79	2518.37	-0.173	0.71784	0.88512	FALSE
AFLA_015730	1636.01	2602.94	-0.66996	0.21777	0.46231	FALSE
AFLA_015740	2575.68	1401.46	0.87802	0.099086	0.27629	FALSE
AFLA_015750	15.7723	4.22574	1.9001	0.1593	0.37919	FALSE
AFLA_015760	107.379	18.8981	2.5064	0.001938	0.013635	TRUE
AFLA_015770	90.8371	24.6604	1.8811	0.0096349	0.050718	FALSE
AFLA_015780	1216	29.6372	5.3586	0.005478	0.032489	TRUE
AFLA_015790	182.99	47.0764	1.9587	0.0026603	0.017869	TRUE
AFLA_015800	11384.7	9639.38	0.24008	0.64228	0.83696	FALSE
AFLA_015810	951.605	299.6	1.6673	0.0030615	0.020115	TRUE
AFLA_015820	182.542	49.3934	1.8858	0.0039082	0.024535	TRUE
AFLA_015830	209.115	223.286	-0.094596	0.83649	0.94732	FALSE
AFLA_015840	2.93235	2.04397	0.52068	0.89355	0.97109	FALSE
AFLA_015850	66.0843	42.0415	0.65249	0.54231	0.77155	FALSE
AFLA_015860	283.436	89.8007	1.6582	0.30871	0.57057	FALSE
AFLA_015870	112.282	80.5399	0.47935	0.42598	0.68143	FALSE
AFLA_015880	1093.98	1023.48	0.09611	0.79656	0.92711	FALSE
AFLA_015890	3515.03	5036.56	-0.5189	0.36097	0.623	FALSE
AFLA_015900	23.73	151.349	-2.6731	0.00043645	0.003814	TRUE
AFLA_015910	8.38194	86.8182	-3.3726	3.8966e-05	0.0004443	TRUE
AFLA_015920	471.115	639.857	-0.44167	0.38292	0.64262	FALSE
AFLA_015930	1033.26	8036.67	-2.9594	2.3787e-07	4.2953e-06	TRUE
AFLA_015940	5.53062	3.61312	0.6142	0.793	0.92555	FALSE
AFLA_015950	6.42084	0.340767	4.2359	0.13007	0.33153	FALSE
AFLA_015960	1.28674	7.72613	-2.586	0.2236	0.46993	FALSE
AFLA_015970	115.898	14.733	2.9757	0.0010435	0.0080843	TRUE
AFLA_015980	15.041	85.0175	-2.4989	0.020412	0.090019	FALSE
AFLA_015990	0	0	NA	NA	NA	NA
AFLA_016000	49.4829	0.306938	7.3328	2.2607e-07	4.1032e-06	TRUE
AFLA_016010	558.294	251.759	1.149	0.0522	0.17737	FALSE
AFLA_016020	26.0765	73.6617	-1.4982	0.03972	0.14512	FALSE
AFLA_016030	204.215	870.954	-2.0925	0.00024522	0.0023038	TRUE
AFLA_016040	26.1412	76.1627	-1.5428	0.28277	0.54058	FALSE
AFLA_016050	134.87	302.362	-1.1647	0.14312	0.35211	FALSE
AFLA_016060	31.7531	52.726	-0.73162	0.3496	0.61223	FALSE
AFLA_016070	12.597	3.95388	1.6717	0.25253	0.50609	FALSE
AFLA_016080	0	0	NA	NA	NA	NA
AFLA_016090	1.95313	0.373967	2.3848	0.66222	0.85073	FALSE
AFLA_016100	2.54779	0	Inf	0.38627	0.6452	FALSE
AFLA_016110	3.96603	0	Inf	0.20559	0.44549	FALSE
AFLA_016120	862.362	1491.23	-0.79014	0.40822	0.66489	FALSE
AFLA_016130	433.809	839.313	-0.95215	0.40173	0.65915	FALSE
AFLA_016140	396.421	1100.69	-1.4733	0.2349	0.48421	FALSE
AFLA_016150	1038.69	67.4747	3.9443	3.3957e-10	9.0589e-09	TRUE
AFLA_016160	1304.9	1040.88	0.32614	0.62462	0.82537	FALSE
AFLA_016170	476.927	537.338	-0.17206	0.75791	0.90875	FALSE
AFLA_016180	76.2316	100.658	-0.401	0.52273	0.75812	FALSE
AFLA_016190	172.079	176.541	-0.036934	0.87601	0.96411	FALSE
AFLA_016200	200.729	41.5069	2.2738	0.00066881	0.0054915	TRUE
AFLA_016210	1068.08	210.473	2.3433	0.061959	0.19969	FALSE
AFLA_016220	129.159	53.6173	1.2684	0.056747	0.18848	FALSE
AFLA_016230	5.2479	18.2697	-1.7996	0.16659	0.39042	FALSE
AFLA_016240	21.3002	283.562	-3.7347	0.00018616	0.0018153	TRUE
AFLA_016250	172.601	36.6661	2.2349	0.00093214	0.0073711	TRUE
AFLA_016260	495.987	73.3692	2.7571	6.9321e-06	9.3524e-05	TRUE
AFLA_016270	0.675248	0.306938	1.1375	1	1	FALSE
AFLA_016280	51.709	5.62574	3.2003	0.00095303	0.0075111	TRUE
AFLA_016290	326.114	44.867	2.8617	8.4923e-06	0.00011222	TRUE
AFLA_016300	100.862	43.2765	1.2207	0.088136	0.25487	FALSE
AFLA_016310	1.68812	0	Inf	0.58487	0.79897	FALSE
AFLA_016320	125.967	67.6789	0.89627	0.17389	0.40035	FALSE
AFLA_016330	2799.39	70.8688	5.3038	2.9555e-16	1.5829e-14	TRUE
AFLA_016340	109.423	1571.13	-3.8438	0.01054	0.054394	FALSE
AFLA_016350	3.85534	27.2901	-2.8235	0.20359	0.44265	FALSE
AFLA_016360	519.959	3853.34	-2.8896	0.00044123	0.0038486	TRUE
AFLA_016370	1.64561	8.75778	-2.4119	0.18624	0.41923	FALSE
AFLA_016380	46.4865	35.5761	0.3859	0.66603	0.8533	FALSE
AFLA_016390	81.8255	539.284	-2.7204	0.18138	0.41183	FALSE
AFLA_016400	2280.54	8208.04	-1.8477	0.018575	0.083895	FALSE
AFLA_016410	9.10412	29.7012	-1.7059	0.26172	0.51689	FALSE
AFLA_016420	9.98106	6.43009	0.63435	0.61947	0.82167	FALSE
AFLA_016430	137.375	2.85894	5.5865	1.3093e-10	3.6297e-09	TRUE
AFLA_016440	43.1236	0.306938	7.1344	1.0664e-06	1.7331e-05	TRUE
AFLA_016450	0	0	NA	NA	NA	NA
AFLA_016460	0	0	NA	NA	NA	NA
AFLA_016470	0	0	NA	NA	NA	NA
AFLA_016480	0	0	NA	NA	NA	NA
AFLA_016490	12.2421	17.7505	-0.536	0.61055	0.81543	FALSE
AFLA_016500	92.7585	36.3178	1.3528	0.059041	0.19364	FALSE
AFLA_016510	82.0998	26.3165	1.6414	0.033322	0.12855	FALSE
AFLA_016520	27.7684	10.3257	1.4272	0.26015	0.51488	FALSE
AFLA_016530	1898.1	1247.15	0.60592	0.55843	0.78167	FALSE
AFLA_016540	311.646	273.268	0.1896	0.69942	0.87311	FALSE
AFLA_016550	416.242	851.906	-1.0333	0.06924	0.2153	FALSE
AFLA_016560	5043.33	5194.19	-0.042522	0.96488	1	FALSE
AFLA_016570	228.348	842.809	-1.884	0.20315	0.44231	FALSE
AFLA_016580	2183.56	803.914	1.4416	0.017051	0.078709	FALSE
AFLA_016590	453.533	459.073	-0.017517	0.92673	0.98367	FALSE
AFLA_016600	3550.99	2814.82	0.33518	0.55334	0.77759	FALSE
AFLA_016610	1454.84	55.7504	4.7057	1.8314e-13	7.1928e-12	TRUE
AFLA_016620	324.123	782.809	-1.2721	0.026068	0.10799	FALSE
AFLA_016630	1394.41	1192.57	0.22558	0.67399	0.85867	FALSE
AFLA_016640	899.86	823.81	0.12739	0.79772	0.92711	FALSE
AFLA_016650	1952.06	2126.38	-0.1234	0.83518	0.94688	FALSE
AFLA_016660	8517.99	10616.8	-0.31776	0.55598	0.77961	FALSE
AFLA_016670	4390.15	2496.71	0.81424	0.13455	0.33887	FALSE
AFLA_016680	16.6941	15.7835	0.080922	1	1	FALSE
AFLA_016690	95.452	20.4484	2.2228	0.0032842	0.021268	TRUE
AFLA_016700	3079.78	3782.12	-0.29637	0.57282	0.79155	FALSE
AFLA_016710	64.9682	10.7053	2.6014	0.0025889	0.017472	TRUE
AFLA_016720	40.5572	29.3083	0.46865	0.6207	0.82266	FALSE
AFLA_016730	2065.32	1930.49	0.097399	0.91548	0.97816	FALSE
AFLA_016740	3678.75	2737.54	0.42634	0.4378	0.6921	FALSE
AFLA_016750	1208.5	1159.72	0.059444	0.94635	0.99173	FALSE
AFLA_016760	20.8667	239.163	-3.5187	4.3672e-05	0.00049045	TRUE
AFLA_016770	21.4906	8.01047	1.4237	0.22065	0.46649	FALSE
AFLA_016780	23.0377	7.58708	1.6024	0.12394	0.32072	FALSE
AFLA_016790	67.7918	286.18	-2.0777	0.00090221	0.0071625	TRUE
AFLA_016800	5500.17	20062.8	-1.867	0.052037	0.17708	FALSE
AFLA_016810	1974.58	4520.4	-1.1949	0.024737	0.10378	FALSE
AFLA_016820	1732.15	4408.1	-1.3476	0.039769	0.14526	FALSE
AFLA_016830	10305.4	8856.26	0.21862	0.68186	0.86217	FALSE
AFLA_016840	12595.7	8883.61	0.50371	0.36253	0.62435	FALSE
AFLA_016850	749.276	455.185	0.71905	0.20933	0.45029	FALSE
AFLA_016860	287.608	186.029	0.62857	0.25213	0.50579	FALSE
AFLA_016870	4533.83	7993.39	-0.81808	0.14132	0.35036	FALSE
AFLA_016880	314.807	141.664	1.152	0.05211	0.17715	FALSE
AFLA_016890	2541.48	1759.06	0.53086	0.35436	0.61711	FALSE
AFLA_016900	697.008	486.541	0.51861	0.38793	0.64658	FALSE
AFLA_016910	5488.64	6117.55	-0.15651	0.76315	0.91148	FALSE
AFLA_016920	1266.17	1238.24	0.032188	0.97492	1	FALSE
AFLA_016930	59.0209	80.9863	-0.45645	0.49922	0.74127	FALSE
AFLA_016940	2524.85	6780.23	-1.4251	0.0392	0.14392	FALSE
AFLA_016950	14157.7	23333.5	-0.72082	0.20555	0.44547	FALSE
AFLA_016960	10302.4	23307	-1.1778	0.034522	0.13125	FALSE
AFLA_016970	107.901	468.314	-2.1178	0.00036756	0.0032892	TRUE
AFLA_016980	695.156	100.712	2.7871	5.8791e-06	8.1018e-05	TRUE
AFLA_016990	18102.5	36728.8	-1.0207	0.065673	0.20759	FALSE
AFLA_017000	989.983	783.345	0.33776	0.52667	0.76049	FALSE
AFLA_017010	16787.1	39696.1	-1.2416	0.033642	0.12929	FALSE
AFLA_017020	95.1173	2238.63	-4.5568	2.1876e-05	0.00026279	TRUE
AFLA_017030	305.693	431.499	-0.49727	0.33253	0.59568	FALSE
AFLA_017040	465.935	677.291	-0.53965	0.32616	0.58956	FALSE
AFLA_017050	193.456	807.045	-2.0606	0.10845	0.29406	FALSE
AFLA_017060	4.28284	13.3882	-1.6443	0.2281	0.47527	FALSE
AFLA_017070	79.858	147.545	-0.88565	0.23253	0.48116	FALSE
AFLA_017080	15.441	0.681533	4.5018	0.010457	0.054098	FALSE
AFLA_017090	5696.92	8051.21	-0.49902	0.37138	0.63218	FALSE
AFLA_017100	1440.25	543.749	1.4053	0.016994	0.078472	FALSE
AFLA_017110	380.464	928.685	-1.2874	0.024732	0.10378	FALSE
AFLA_017120	4603.48	7393.96	-0.68362	0.21175	0.45373	FALSE
AFLA_017130	7294.89	13003.4	-0.83393	0.13777	0.34439	FALSE
AFLA_017140	567.987	758.035	-0.41641	0.45622	0.70838	FALSE
AFLA_017150	1862.72	2759.43	-0.56696	0.35233	0.61482	FALSE
AFLA_017160	1489.1	708.363	1.0719	0.055317	0.1849	FALSE
AFLA_017170	1418.85	1982.56	-0.48264	0.35737	0.62029	FALSE
AFLA_017180	161.106	28.8247	2.4826	0.00031576	0.0028822	TRUE
AFLA_017190	2584.92	4345.39	-0.74936	0.23891	0.48927	FALSE
AFLA_017200	2117.02	2822.89	-0.41514	0.4263	0.68153	FALSE
AFLA_017210	2314.82	2366.8	-0.032039	0.9719	1	FALSE
AFLA_017220	8962.77	32821.3	-1.8726	0.16713	0.39104	FALSE
AFLA_017230	12.2802	40.5053	-1.7218	0.07821	0.23418	FALSE
AFLA_017240	2646.22	10.5556	7.9698	2.8759e-26	5.0829e-24	TRUE
AFLA_017250	1488.35	3.50664	8.7294	3.2024e-27	6.6587e-25	TRUE
AFLA_017260	443.637	1.53469	8.1753	2.0355e-20	1.7876e-18	TRUE
AFLA_017270	0	4.08044	#NAME?	0.23239	0.48108	FALSE
AFLA_017280	212.137	393.596	-0.89172	0.13422	0.33827	FALSE
AFLA_017290	166.73	177.928	-0.093781	0.85371	0.95452	FALSE
AFLA_017300	9705.46	2398.52	2.0167	0.0017419	0.012515	TRUE
AFLA_017310	4.32934	1.87545	1.2069	0.68602	0.86427	FALSE
AFLA_017320	95.2543	26.7501	1.8322	0.012662	0.062775	FALSE
AFLA_017330	2063.31	3336.46	-0.69336	0.2112	0.45306	FALSE
AFLA_017340	2415.35	1354.63	0.83434	0.13199	0.33455	FALSE
AFLA_017350	862.949	409.982	1.0737	0.062677	0.20109	FALSE
AFLA_017360	10713	5701.46	0.90996	0.11973	0.3131	FALSE
AFLA_017370	1674.66	1400.48	0.25794	0.68078	0.86196	FALSE
AFLA_017380	2974.31	2964.11	0.0049534	0.97918	1	FALSE
AFLA_017390	2401.71	1829.01	0.393	0.49706	0.73956	FALSE
AFLA_017400	3517.08	4401.68	-0.32368	0.55955	0.78216	FALSE
AFLA_017410	10155.9	2561.78	1.9871	0.00022166	0.0021147	TRUE
AFLA_017420	372.753	158.283	1.2357	0.029947	0.11896	FALSE
AFLA_017430	2721.43	2452.88	0.14989	0.75495	0.90721	FALSE
AFLA_017440	55.7419	28.6369	0.96089	0.20082	0.4394	FALSE
AFLA_017450	3.35056	0.747934	2.1634	0.51793	0.75574	FALSE
AFLA_017460	101.624	12.8163	2.9872	0.00014658	0.0014688	TRUE
AFLA_017470	0.324784	0.306938	0.081533	1	1	FALSE
AFLA_017480	657.869	6705.83	-3.3495	1.2225e-05	0.00015558	TRUE
AFLA_017490	347.158	165.382	1.0698	0.069961	0.21659	FALSE
AFLA_017500	1531.08	1927.52	-0.33219	0.49826	0.7404	FALSE
AFLA_017510	1642.02	1185.32	0.47019	0.43404	0.68849	FALSE
AFLA_017520	1453.33	1168.07	0.31524	0.57701	0.79408	FALSE
AFLA_017530	7986.61	14113.7	-0.82144	0.18082	0.41111	FALSE
AFLA_017540	3386.34	3735.54	-0.14159	0.79434	0.92601	FALSE
AFLA_017550	3989.27	3096.5	0.36549	0.5264	0.76049	FALSE
AFLA_017560	1909.19	1233.74	0.62992	0.2518	0.50537	FALSE
AFLA_017570	639.99	485.264	0.39928	0.42114	0.67773	FALSE
AFLA_017580	2663.9	2028.07	0.39343	0.45096	0.7044	FALSE
AFLA_017590	2355.03	2902.03	-0.30132	0.77945	0.91915	FALSE
AFLA_017600	1354.51	17432.4	-3.6859	0.018565	0.083889	FALSE
AFLA_017610	90445.2	113615	-0.32904	0.55938	0.78216	FALSE
AFLA_017620	44216.8	52613.4	-0.25084	0.61841	0.82078	FALSE
AFLA_017630	25.4892	81.2302	-1.6721	0.024725	0.10378	FALSE
AFLA_017640	23922.9	51514.1	-1.1066	0.26689	0.52271	FALSE
AFLA_017650	112.191	31.8966	1.8145	0.012064	0.060454	FALSE
AFLA_017660	85.9228	23.0066	1.901	0.013646	0.066438	FALSE
AFLA_017670	70.9256	45.0731	0.65404	0.38979	0.64769	FALSE
AFLA_017680	6387.37	6556.5	-0.037704	0.96098	0.99958	FALSE
AFLA_017690	1664.98	1410.49	0.2393	0.66344	0.85168	FALSE
AFLA_017700	3491.77	2627.53	0.41025	0.47047	0.72007	FALSE
AFLA_017710	7550.26	8065.26	-0.095194	0.8608	0.95827	FALSE
AFLA_017720	1378.53	1291.48	0.094106	0.9223	0.98163	FALSE
AFLA_017730	3573.57	2438.37	0.55145	0.29641	0.55723	FALSE
AFLA_017740	1506.86	9.6705	7.2837	6.7674e-23	8.1781e-21	TRUE
AFLA_017750	40325.7	151.313	8.058	1.022e-28	2.6274e-26	TRUE
AFLA_017760	1587.33	233.626	2.7643	1.8426e-06	2.8257e-05	TRUE
AFLA_017770	574.616	1761.29	-1.616	0.019995	0.088765	FALSE
AFLA_017780	4732.18	4905.04	-0.051759	0.92689	0.98367	FALSE
AFLA_017790	118.244	126.509	-0.097468	0.83539	0.94688	FALSE
AFLA_017800	478.558	790.327	-0.72376	0.26529	0.52127	FALSE
AFLA_017810	726.995	833.295	-0.19688	0.72318	0.88844	FALSE
AFLA_017820	3812.66	6076.15	-0.67236	0.23355	0.48235	FALSE
AFLA_017830	11671	20532.5	-0.81499	0.13463	0.33902	FALSE
AFLA_017840	1494.77	203.586	2.8762	6.693e-07	1.1239e-05	TRUE
AFLA_017850	20642.7	1746.43	3.5631	9.9814e-10	2.5474e-08	TRUE
AFLA_017860	17123.4	9334.33	0.87535	0.10458	0.2869	FALSE
AFLA_017870	1750.03	1372.97	0.35008	0.53196	0.76411	FALSE
AFLA_017880	6045.13	994.172	2.6042	3.1153e-06	4.5409e-05	TRUE
AFLA_017890	1398.94	870.714	0.68406	0.20043	0.43909	FALSE
AFLA_017900	8502.18	9939.61	-0.22536	0.67239	0.85764	FALSE
AFLA_017910	38104.6	38190.1	-0.0032307	0.98328	1	FALSE
AFLA_017920	10911.8	15282.6	-0.48601	0.36523	0.62732	FALSE
AFLA_017930	17.3185	89.2627	-2.3657	0.16278	0.38455	FALSE
AFLA_017940	160.404	206.928	-0.36742	0.55279	0.77747	FALSE
AFLA_017950	12882.2	29276.7	-1.1844	0.030471	0.1205	FALSE
AFLA_017960	10633.7	14047.2	-0.40164	0.48081	0.72738	FALSE
AFLA_017970	681.819	612.644	0.15434	0.74972	0.90392	FALSE
AFLA_017980	6825.3	11395.5	-0.7395	0.16878	0.39347	FALSE
AFLA_017990	1048.6	1770.54	-0.75572	0.15831	0.37753	FALSE
AFLA_018000	2693.96	2484.82	0.11659	0.88082	0.96633	FALSE
AFLA_018010	750.571	545.939	0.45925	0.41437	0.67135	FALSE
AFLA_018020	44.6459	0.920813	5.5995	6.8729e-06	9.2992e-05	TRUE
AFLA_018030	0	0	NA	NA	NA	NA
AFLA_018040	55.8525	6.88794	3.0195	0.0012368	0.0093277	TRUE
AFLA_018050	2095.76	1718.54	0.28629	0.61159	0.81609	FALSE
AFLA_018060	709.3	3.9852	7.4756	3.6733e-21	3.5092e-19	TRUE
AFLA_018070	2121.28	401.154	2.4027	2.6838e-05	0.00031807	TRUE
AFLA_018080	2336.86	11637.4	-2.3161	0.00041758	0.0036809	TRUE
AFLA_018090	6375.48	6713.4	-0.07451	0.89938	0.97264	FALSE
AFLA_018100	1382.11	1071.26	0.36756	0.49408	0.73745	FALSE
AFLA_018110	4828.37	4182.53	0.20716	0.66468	0.85214	FALSE
AFLA_018120	2697.64	3693.54	-0.45331	0.45139	0.70467	FALSE
AFLA_018130	3127.44	2509.65	0.3175	0.58773	0.80056	FALSE
AFLA_018140	3789.73	2176.77	0.79991	0.13595	0.34101	FALSE
AFLA_018150	1120.33	2993.94	-1.4181	0.011607	0.058736	FALSE
AFLA_018160	4667.86	6205.89	-0.41088	0.45296	0.70587	FALSE
AFLA_018170	1880.49	1308.23	0.52349	0.31208	0.57385	FALSE
AFLA_018180	15.9007	10.082	0.6573	0.57741	0.7944	FALSE
AFLA_018190	391.407	402.095	-0.038869	0.88152	0.96643	FALSE
AFLA_018200	1079.11	2477.16	-1.1988	0.026861	0.11023	FALSE
AFLA_018210	2266.86	1867.37	0.27969	0.61932	0.8216	FALSE
AFLA_018220	2294.62	3393.21	-0.5644	0.30897	0.57063	FALSE
AFLA_018230	7047.06	435.78	4.0154	4.0071e-11	1.2003e-09	TRUE
AFLA_018240	9919.94	679.499	3.8678	1.6253e-10	4.4709e-09	TRUE
AFLA_018250	2108.51	3315.9	-0.65317	0.29252	0.5523	FALSE
AFLA_018260	5249.98	9005.69	-0.77853	0.16245	0.38426	FALSE
AFLA_018270	219.798	140.818	0.64235	0.3035	0.56581	FALSE
AFLA_018280	762.54	1239.76	-0.70118	0.20193	0.4408	FALSE
AFLA_018290	694.925	1571.62	-1.1773	0.039797	0.14532	FALSE
AFLA_018300	1565.35	1133.02	0.46632	0.4708	0.72033	FALSE
AFLA_018310	3011.86	3367.43	-0.16099	0.7569	0.90839	FALSE
AFLA_018320	1602.51	2740.5	-0.77411	0.14349	0.35266	FALSE
AFLA_018330	11.9069	49.4568	-2.0544	0.015907	0.074822	FALSE
AFLA_018340	7176.46	8137.62	-0.18133	0.76212	0.91072	FALSE
AFLA_018350	2222.32	18863.2	-3.0854	1.1369e-07	2.1723e-06	TRUE
AFLA_018360	931.234	3221.74	-1.7906	0.0014788	0.010845	TRUE
AFLA_018370	2951.08	3806.68	-0.36729	0.51799	0.75574	FALSE
AFLA_018380	6382.37	7650.02	-0.26137	0.6386	0.83434	FALSE
AFLA_018390	2541.12	3885.56	-0.61266	0.26695	0.52271	FALSE
AFLA_018400	4644.87	6102.05	-0.39365	0.49516	0.73844	FALSE
AFLA_018410	5531.01	8223.6	-0.57223	0.35022	0.61291	FALSE
AFLA_018420	315.494	666.163	-1.0783	0.058373	0.19204	FALSE
AFLA_018430	2.29518	26.97	-3.5547	0.0038573	0.024261	TRUE
AFLA_018440	1547.36	2175	-0.49121	0.42156	0.67784	FALSE
AFLA_018450	1602.47	1205.5	0.41067	0.49948	0.74139	FALSE
AFLA_018460	37.4026	319.285	-3.0936	1.2856e-06	2.0516e-05	TRUE
AFLA_018470	91.8592	469.48	-2.3536	8.0776e-05	0.00085807	TRUE
AFLA_018480	3220.14	3203.35	0.00754	0.97993	1	FALSE
AFLA_018490	4429.73	12473.8	-1.4936	0.10012	0.27861	FALSE
AFLA_018500	905.251	1131.34	-0.32164	0.58117	0.79662	FALSE
AFLA_018510	1346.2	805.275	0.74134	0.15039	0.3643	FALSE
AFLA_018520	12455.1	9909.67	0.32983	0.50295	0.74411	FALSE
AFLA_018530	2947.53	2588.11	0.18761	0.7117	0.88054	FALSE
AFLA_018540	3826.94	4232.59	-0.14535	0.83256	0.94524	FALSE
AFLA_018550	11990.9	1427.84	3.07	1.0799e-07	2.0689e-06	TRUE
AFLA_018560	5976.61	6294.84	-0.074842	0.85696	0.9564	FALSE
AFLA_018570	247.224	565.481	-1.1937	0.10993	0.29619	FALSE
AFLA_018580	93.6541	281.018	-1.5852	0.028907	0.11608	FALSE
AFLA_018590	110.993	184.932	-0.73653	0.22279	0.46917	FALSE
AFLA_018600	139.979	160.069	-0.19349	0.71179	0.88056	FALSE
AFLA_018610	199.472	133.91	0.57492	0.59076	0.80171	FALSE
AFLA_018620	26.8408	37.2353	-0.47224	0.7157	0.88401	FALSE
AFLA_018630	115.668	355.887	-1.6214	0.14608	0.35709	FALSE
AFLA_018640	102.335	332.628	-1.7006	0.1063	0.29033	FALSE
AFLA_018650	4.20182	573.889	-7.0936	0.019856	0.088311	FALSE
AFLA_018660	66.1436	1013.15	-3.9371	0.051108	0.17471	FALSE
AFLA_018670	4333.25	3555.1	0.28556	0.56057	0.78303	FALSE
AFLA_018680	132.193	270.204	-1.0314	0.089263	0.25694	FALSE
AFLA_018690	8.27013	7.29012	0.18197	0.96031	0.99908	FALSE
AFLA_018700	37532.2	78957.9	-1.073	0.055413	0.18505	FALSE
AFLA_018710	74.2107	260.077	-1.8092	0.0026595	0.017869	TRUE
AFLA_018720	127.162	304.824	-1.2613	0.081998	0.24224	FALSE
AFLA_018730	1180.9	3700.91	-1.648	0.020525	0.090464	FALSE
AFLA_018740	2875.26	27284.6	-3.2463	0.00036639	0.0032808	TRUE
AFLA_018750	79.4681	221.265	-1.4773	0.013833	0.067121	FALSE
AFLA_018760	1712.79	2053.52	-0.26175	0.62764	0.82684	FALSE
AFLA_018770	2578.91	2344.52	0.13747	0.78984	0.924	FALSE
AFLA_018780	539.402	545.727	-0.01682	0.99845	1	FALSE
AFLA_018790	4342.7	23.8479	7.5086	9.9042e-06	0.00012883	TRUE
AFLA_018800	12968.6	201.11	6.0109	9.7001e-08	1.8762e-06	TRUE
AFLA_018810	2156.77	199.731	3.4327	2.1377e-05	0.0002579	TRUE
AFLA_018820	706.931	411.521	0.7806	0.18881	0.42207	FALSE
AFLA_018830	190.183	234.293	-0.30092	0.56358	0.78476	FALSE
AFLA_018840	401.374	363.834	0.14167	0.85052	0.95312	FALSE
AFLA_018850	14569.8	48077.2	-1.7224	0.0020735	0.014421	TRUE
AFLA_018860	2495.03	2171.12	0.20062	0.72154	0.88739	FALSE
AFLA_018870	1699.37	2521.09	-0.56905	0.36689	0.6287	FALSE
AFLA_018880	3644.81	1498.01	1.2828	0.01822	0.082673	FALSE
AFLA_018890	11.4852	18.7591	-0.70781	0.53526	0.766	FALSE
AFLA_018900	138.511	120.807	0.19729	0.75365	0.90657	FALSE
AFLA_018910	756.719	71.4937	3.4039	4.01e-08	8.2529e-07	TRUE
AFLA_018920	273.06	53.6287	2.3481	0.00018855	0.0018323	TRUE
AFLA_018930	4368.24	5142	-0.23528	0.69962	0.87311	FALSE
AFLA_018940	600.316	536.717	0.16156	0.75662	0.90813	FALSE
AFLA_018950	6698.86	10935.1	-0.70698	0.17666	0.40451	FALSE
AFLA_018960	3439.43	6747.38	-0.97216	0.076071	0.22967	FALSE
AFLA_018970	627.378	651.435	-0.054286	0.88848	0.9693	FALSE
AFLA_018980	236.746	257.732	-0.12253	0.79123	0.92456	FALSE
AFLA_018990	1039.82	742.831	0.48523	0.37745	0.63796	FALSE
AFLA_019000	265.242	266.202	-0.0052108	0.94438	0.99114	FALSE
AFLA_019010	4398.86	8710.84	-0.98568	0.28178	0.53934	FALSE
AFLA_019020	2676.62	2387.66	0.16482	0.71	0.87897	FALSE
AFLA_019030	465.198	1261.84	-1.4396	0.026794	0.11007	FALSE
AFLA_019040	2317.04	4644.6	-1.0033	0.10957	0.29548	FALSE
AFLA_019050	3745.47	3927.02	-0.068291	0.9244	0.98248	FALSE
AFLA_019060	1187.41	477.23	1.3151	0.018167	0.082567	FALSE
AFLA_019070	374.381	78.1514	2.2602	0.00080375	0.0064717	TRUE
AFLA_019080	4.50092	25.1564	-2.4826	0.13437	0.33848	FALSE
AFLA_019090	236.23	695.297	-1.5574	0.0055266	0.032708	TRUE
AFLA_019100	878.315	3613.98	-2.0408	0.0011296	0.0086424	TRUE
AFLA_019110	379.429	1037.73	-1.4515	0.010385	0.053765	FALSE
AFLA_019120	11.5357	62.1491	-2.4296	0.0034913	0.022335	TRUE
AFLA_019130	7897.03	30310.6	-1.9404	0.013801	0.067011	FALSE
AFLA_019140	4555.58	160.517	4.8268	3.0394e-14	1.3223e-12	TRUE
AFLA_019150	1664.21	141.174	3.5593	1.7115e-06	2.6475e-05	TRUE
AFLA_019160	5404.26	96.3192	5.8101	4.396e-08	8.9561e-07	TRUE
AFLA_019170	3778.13	49.1053	6.2656	2.7822e-12	9.8343e-11	TRUE
AFLA_019180	5440.84	77.962	6.1249	1.1255e-19	9.2519e-18	TRUE
AFLA_019190	2.93235	0.987842	1.5697	0.67248	0.85764	FALSE
AFLA_019200	601.734	1999.15	-1.7322	0.0019254	0.013583	TRUE
AFLA_019210	84.0425	78.3298	0.10156	0.87096	0.96289	FALSE
AFLA_019220	92.7202	253.384	-1.4504	0.072559	0.22235	FALSE
AFLA_019230	49791	241472	-2.2779	0.1095	0.29548	FALSE
AFLA_019240	2565.88	4875.09	-0.92597	0.21043	0.45202	FALSE
AFLA_019250	2857.06	65794.9	-4.5254	0.0061919	0.035704	TRUE
AFLA_019260	523.471	229.408	1.1902	0.030657	0.12108	FALSE
AFLA_019270	1331.29	4017.95	-1.5936	0.082326	0.2428	FALSE
AFLA_019280	8342.04	6170.16	0.43509	0.43552	0.69011	FALSE
AFLA_019290	1.00003	1.42884	-0.5148	0.98768	1	FALSE
AFLA_019300	1844.62	1865.37	-0.016137	0.99372	1	FALSE
AFLA_019310	244.225	6615.17	-4.7595	4.0235e-14	1.7135e-12	TRUE
AFLA_019320	26.7868	59.4635	-1.1505	0.1143	0.30349	FALSE
AFLA_019330	22.2287	87.0247	-1.969	0.017383	0.079875	FALSE
AFLA_019340	66.2217	133.46	-1.011	0.12289	0.319	FALSE
AFLA_019350	58.5646	119.447	-1.0283	0.10712	0.29194	FALSE
AFLA_019360	0	0	NA	NA	NA	NA
AFLA_019370	0.337624	0.340767	-0.013368	1	1	FALSE
AFLA_019380	6.48371	0	Inf	0.064711	0.20528	FALSE
AFLA_019390	2.00006	0	Inf	0.50639	0.74713	FALSE
AFLA_019400	0	0.373967	#NAME?	0.99516	1	FALSE
AFLA_019410	10.1639	1.49587	2.7644	0.11362	0.30214	FALSE
AFLA_019420	2788.97	11.8535	7.8783	7.3863e-10	1.9023e-08	TRUE
AFLA_019430	3627.74	101.148	5.1645	2.9004e-06	4.2629e-05	TRUE
AFLA_019440	4484.14	297.702	3.9129	3.8792e-08	8.007e-07	TRUE
AFLA_019450	114.489	58.4489	0.96996	0.14303	0.352	FALSE
AFLA_019460	149.701	54.4662	1.4586	0.023526	0.10037	FALSE
AFLA_019470	2.91951	3.33938	-0.19386	0.97905	1	FALSE
AFLA_019480	9.43289	0	Inf	0.017931	0.08181	FALSE
AFLA_019490	2783.77	2644.26	0.074176	0.85782	0.95671	FALSE
AFLA_019500	8.6775	13.7597	-0.66509	0.60013	0.80781	FALSE
AFLA_019510	7516.54	1027.44	2.871	9.0733e-07	1.4934e-05	TRUE
AFLA_019520	2483.65	890.505	1.4798	0.0087805	0.047209	TRUE
AFLA_019530	681.939	469.973	0.53706	0.35654	0.61945	FALSE
AFLA_019540	57.1774	41.554	0.46046	0.54543	0.77311	FALSE
AFLA_019550	49.4058	940.481	-4.2506	0.0013046	0.0097237	TRUE
AFLA_019560	4.26071	3.50664	0.281	0.9188	0.9796	FALSE
AFLA_019570	139.299	56.2168	1.3091	0.051774	0.17643	FALSE
AFLA_019580	3083.41	176.686	4.1253	2.1861e-11	6.8232e-10	TRUE
AFLA_019590	1535.32	212.885	2.8504	5.7441e-07	9.785e-06	TRUE
AFLA_019600	953.609	68.9182	3.7904	6.2313e-10	1.6166e-08	TRUE
AFLA_019610	5043.8	23.2685	7.76	7.8312e-17	4.3839e-15	TRUE
AFLA_019620	15767.2	281475	-4.158	2.2938e-06	3.45e-05	TRUE
AFLA_019630	349.438	438.827	-0.32861	0.57904	0.79546	FALSE
AFLA_019640	2668.59	195.099	3.7738	1.074e-06	1.7411e-05	TRUE
AFLA_019650	6522.34	229.981	4.8258	2.9523e-14	1.2883e-12	TRUE
AFLA_019660	95.2009	460.152	-2.2731	0.016646	0.077316	FALSE
AFLA_019670	1279.73	4376.96	-1.7741	0.16442	0.38668	FALSE
AFLA_019680	651.568	6467.92	-3.3113	0.046495	0.163	FALSE
AFLA_019690	7462.7	21040.6	-1.4954	0.033066	0.12788	FALSE
AFLA_019700	6552.62	5377.45	0.28515	0.56007	0.78265	FALSE
AFLA_019710	1116.24	967.534	0.20626	0.68108	0.86196	FALSE
AFLA_019720	2262.85	2235.72	0.017406	0.99162	1	FALSE
AFLA_019730	326.082	382.557	-0.23044	0.60907	0.81411	FALSE
AFLA_019740	2194.05	3016.78	-0.45941	0.35956	0.62152	FALSE
AFLA_019750	22.8404	19.5233	0.2264	0.86342	0.95974	FALSE
AFLA_019760	1979.97	3217.21	-0.70033	0.20616	0.44623	FALSE
AFLA_019770	3328.98	3253.42	0.033124	0.93132	0.98522	FALSE
AFLA_019780	591.571	409.865	0.5294	0.34084	0.60383	FALSE
AFLA_019790	221.456	105.277	1.0728	0.067795	0.21232	FALSE
AFLA_019800	2034.31	5870.34	-1.5289	0.021743	0.094532	FALSE
AFLA_019810	8395.41	5782.56	0.53789	0.30448	0.5668	FALSE
AFLA_019820	3225.89	3672.28	-0.18698	0.70778	0.87729	FALSE
AFLA_019830	2080.76	1933.85	0.10563	0.8511	0.95333	FALSE
AFLA_019840	1545.38	2092.19	-0.43705	0.41328	0.67058	FALSE
AFLA_019850	90.5014	514.869	-2.5082	3.7556e-05	0.00043171	TRUE
AFLA_019860	1168.12	900.641	0.37517	0.50486	0.74598	FALSE
AFLA_019870	4534.37	5025.2	-0.14828	0.79732	0.92711	FALSE
AFLA_019880	1885.47	1811.24	0.057948	0.95043	0.99372	FALSE
AFLA_019890	1258.25	525.708	1.2591	0.024575	0.10338	FALSE
AFLA_019900	80.9807	66.0063	0.29497	0.71081	0.87958	FALSE
AFLA_019910	0.675248	4.39799	-2.7034	0.33784	0.60061	FALSE
AFLA_019920	9.71118	5.96713	0.70261	0.69185	0.86821	FALSE
AFLA_019930	230.415	43.0374	2.4206	0.00013443	0.0013586	TRUE
AFLA_019940	73.1626	85.2661	-0.22087	0.78167	0.92023	FALSE
AFLA_019950	52.0902	173.591	-1.7366	0.0073459	0.04094	TRUE
AFLA_019960	480.937	970.981	-1.0136	0.07843	0.23464	FALSE
AFLA_019970	0.316371	0.373967	-0.2413	1	1	FALSE
AFLA_019980	27.8955	1.36244	4.3558	0.00088738	0.0070723	TRUE
AFLA_019990	1.6155	2.14856	-0.41139	0.91711	0.97864	FALSE
AFLA_020000	26.4478	23.7146	0.15737	0.88434	0.96787	FALSE
AFLA_020010	618.658	1539.91	-1.3156	0.24517	0.49719	FALSE
AFLA_020020	6057.16	22835.1	-1.9145	0.12574	0.32383	FALSE
AFLA_020030	35.1687	209.702	-2.576	0.00011842	0.0012107	TRUE
AFLA_020040	0.324784	6.16512	-4.2466	0.14149	0.3506	FALSE
AFLA_020050	10.8516	7.12659	0.60662	0.74806	0.9024	FALSE
AFLA_020060	918.724	126.128	2.8647	2.2299e-06	3.3649e-05	TRUE
AFLA_020070	2871.17	124.558	4.5267	0.0010077	0.0078629	TRUE
AFLA_020080	37.6671	76.5013	-1.0222	0.14624	0.35737	FALSE
AFLA_020090	710.61	200.451	1.8258	0.096945	0.27191	FALSE
AFLA_020100	6028.96	5327.27	0.17851	0.75816	0.90875	FALSE
AFLA_020110	259.51	641.199	-1.305	0.019645	0.087567	FALSE
AFLA_020120	4.96163	11.9587	-1.2692	0.35081	0.61344	FALSE
AFLA_020130	1020.34	1355.67	-0.40996	0.41522	0.67226	FALSE
AFLA_020140	4567.05	7922.54	-0.7947	0.13965	0.34764	FALSE
AFLA_020150	4191.83	3885.44	0.1095	0.82671	0.94273	FALSE
AFLA_020160	9.79177	32.5619	-1.7335	0.070093	0.21687	FALSE
AFLA_020170	76.1023	92.3502	-0.27918	0.71487	0.88322	FALSE
AFLA_020180	69.8187	76.2132	-0.12643	0.89637	0.97207	FALSE
AFLA_020190	12.7374	5.79425	1.1364	0.4337	0.68831	FALSE
AFLA_020200	47.5913	139.482	-1.5513	0.073872	0.2252	FALSE
AFLA_020210	9737.88	12485.7	-0.3586	0.65885	0.84841	FALSE
AFLA_020220	49.5767	142.636	-1.5246	0.024295	0.1026	FALSE
AFLA_020230	148.523	584.324	-1.9761	0.00058125	0.0048802	TRUE
AFLA_020240	137.829	475.264	-1.7858	0.0025154	0.017033	TRUE
AFLA_020250	2303.41	1586.82	0.53763	0.3516	0.61435	FALSE
AFLA_020260	7262.52	12898.7	-0.82868	0.13084	0.33267	FALSE
AFLA_020270	310.344	3626.13	-3.5465	2.0165e-07	3.7124e-06	TRUE
AFLA_020280	11154.9	7448.93	0.58257	0.30308	0.56554	FALSE
AFLA_020290	2953.23	5067.08	-0.77886	0.2281	0.47527	FALSE
AFLA_020300	538.228	924.336	-0.7802	0.15974	0.37985	FALSE
AFLA_020310	3110.8	2951.5	0.07584	0.87402	0.96392	FALSE
AFLA_020320	0	0	NA	NA	NA	NA
AFLA_020330	195.754	328.822	-0.74826	0.34258	0.60502	FALSE
AFLA_020340	5398.27	5205.02	0.052595	0.89317	0.97098	FALSE
AFLA_020350	7469.01	13274.2	-0.82963	0.13586	0.34089	FALSE
AFLA_020360	2025.74	1403.79	0.52912	0.36693	0.6287	FALSE
AFLA_020370	1647.77	735.037	1.1646	0.042793	0.15329	FALSE
AFLA_020380	5483.71	14762	-1.4287	0.025849	0.1073	FALSE
AFLA_020390	1523.32	2058.29	-0.43423	0.41866	0.67589	FALSE
AFLA_020400	1275.2	737.012	0.79096	0.16257	0.38426	FALSE
AFLA_020410	459.154	642.519	-0.48476	0.49771	0.74004	FALSE
AFLA_020420	9437.81	6357.11	0.57008	0.29485	0.55508	FALSE
AFLA_020430	1982.39	566.053	1.8082	0.0012432	0.009346	TRUE
AFLA_020440	256.31	118.812	1.1092	0.055934	0.18639	FALSE
AFLA_020450	10951.7	22111.8	-1.0137	0.066498	0.2094	FALSE
AFLA_020460	5821.96	5424.21	0.10209	0.8276	0.94278	FALSE
AFLA_020470	3725.78	4978.82	-0.41826	0.46165	0.71292	FALSE
AFLA_020480	4039.03	2528.2	0.67589	0.20459	0.44414	FALSE
AFLA_020490	1653.71	1922.99	-0.21764	0.70376	0.87534	FALSE
AFLA_020500	367.485	206.372	0.83244	0.15566	0.37308	FALSE
AFLA_020510	24517.8	60993	-1.3148	0.016401	0.076491	FALSE
AFLA_020520	3364.24	9215.55	-1.4538	0.0094506	0.050018	FALSE
AFLA_020530	102.097	166.404	-0.70475	0.22103	0.46697	FALSE
AFLA_020540	5147.52	5317.3	-0.046817	0.95517	0.99629	FALSE
AFLA_020550	1700.11	3564.16	-1.0679	0.078251	0.23426	FALSE
AFLA_020560	1265.46	2040.38	-0.68918	0.21953	0.46451	FALSE
AFLA_020570	812.962	504.737	0.68766	0.24811	0.50068	FALSE
AFLA_020580	947.427	676.407	0.48612	0.42221	0.67858	FALSE
AFLA_020590	1349.09	2399.77	-0.83091	0.37916	0.63995	FALSE
AFLA_020600	1779.92	895.45	0.99113	0.085296	0.24902	FALSE
AFLA_020610	1546.62	470.823	1.7159	0.0019375	0.013635	TRUE
AFLA_020620	1887.91	383.556	2.2993	0.0095808	0.050508	FALSE
AFLA_020630	4654.12	327.037	3.831	3.4312e-05	0.00039733	TRUE
AFLA_020640	4119.62	1385.18	1.5724	0.0038361	0.024138	TRUE
AFLA_020650	4535.46	4428.45	0.034447	0.95199	0.99476	FALSE
AFLA_020660	1105.54	918.022	0.26814	0.63552	0.83239	FALSE
AFLA_020670	7184.95	5000.88	0.5228	0.33342	0.59643	FALSE
AFLA_020680	2918.28	3457.92	-0.24479	0.68177	0.86214	FALSE
AFLA_020690	12235	28007.5	-1.1948	0.030378	0.12027	FALSE
AFLA_020700	3993.92	3216.61	0.31226	0.59602	0.80487	FALSE
AFLA_020710	2246.57	2225.13	0.013836	0.94301	0.99036	FALSE
AFLA_020720	59707.7	65525.9	-0.13415	0.83207	0.94503	FALSE
AFLA_020730	3568.7	2282.19	0.64498	0.22448	0.47098	FALSE
AFLA_020740	546.057	268.918	1.0219	0.075531	0.22853	FALSE
AFLA_020750	1417.07	2270.95	-0.68039	0.21801	0.46248	FALSE
AFLA_020760	6757.22	11084	-0.71398	0.20467	0.44424	FALSE
AFLA_020770	129.785	31.6542	2.0357	0.0039555	0.024721	TRUE
AFLA_020780	456.62	1267.7	-1.4732	0.008581	0.046379	TRUE
AFLA_020790	1423.51	1832.2	-0.36413	0.47773	0.72502	FALSE
AFLA_020800	53.4675	502.289	-3.2318	2.1593e-07	3.9343e-06	TRUE
AFLA_020810	256.903	34.5957	2.8926	1.6331e-05	0.00020356	TRUE
AFLA_020820	17597.3	348.116	5.6596	5.6488e-18	3.6304e-16	TRUE
AFLA_020830	3041.75	2720.52	0.16102	0.74869	0.90291	FALSE
AFLA_020840	16504.6	4012.16	2.0404	0.00018415	0.0018019	TRUE
AFLA_020850	915.604	1814.06	-0.98642	0.076887	0.2314	FALSE
AFLA_020860	23.7526	67.57	-1.5083	0.048973	0.16905	FALSE
AFLA_020870	1470.8	1582.86	-0.10594	0.82065	0.93946	FALSE
AFLA_020880	1797.09	1697.76	0.082033	0.91524	0.97816	FALSE
AFLA_020890	5715.21	5960.76	-0.060691	0.8906	0.96968	FALSE
AFLA_020900	11371.1	4429.96	1.36	0.012652	0.062745	FALSE
AFLA_020910	1207.03	504.263	1.2592	0.033379	0.12874	FALSE
AFLA_020920	281.218	449.146	-0.6755	0.48052	0.72703	FALSE
AFLA_020930	2927.17	281.05	3.3806	8.9066e-09	2.0021e-07	TRUE
AFLA_020940	2889.1	271.352	3.4124	5.8869e-09	1.3781e-07	TRUE
AFLA_020950	378.345	735.244	-0.95852	0.074884	0.22711	FALSE
AFLA_020960	397.399	6352.48	-3.9987	4.0629e-11	1.2145e-09	TRUE
AFLA_020970	1860.67	2061.7	-0.14801	0.70407	0.87546	FALSE
AFLA_020980	13748.8	9039.72	0.60496	0.28152	0.53905	FALSE
AFLA_020990	33507.7	16631.3	1.0106	0.063154	0.20221	FALSE
AFLA_021000	25044	12540.2	0.99791	0.057472	0.19012	FALSE
[truncated: 12,473 more rows]

## Sheet: 95 vs 99
Gene_id	readcount_P095	readcount_P099	log2FoldChange	pval	padj	significant
AFLA_000010	12.6116	8.37356	0.59084	0.68057	1	FALSE
AFLA_000020	3.62276	4.4108	-0.28395	1	1	FALSE
AFLA_000330	234.479	141.33	0.73039	0.30355	0.92141	FALSE
AFLA_000340	19.4192	13.9983	0.47223	0.60189	1	FALSE
AFLA_000350	18.839	15.8707	0.24736	0.70088	1	FALSE
AFLA_000360	5.05532	10.7483	-1.0882	0.50403	1	FALSE
AFLA_000370	23.587	12.32	0.93699	0.56899	1	FALSE
AFLA_000380	24.079	53.304	-1.1465	0.20848	0.82986	FALSE
AFLA_000390	3.00626	1.94448	0.62859	0.97263	1	FALSE
AFLA_000500	6.13877	4.0436	0.60231	0.91461	1	FALSE
AFLA_000510	11.1139	9.75943	0.18749	0.91199	1	FALSE
AFLA_000520	211.314	253.111	-0.26038	0.56967	1	FALSE
AFLA_000530	155.675	98.3861	0.66201	0.61211	1	FALSE
AFLA_000540	301.429	241.009	0.32274	0.87065	1	FALSE
AFLA_000550	339.431	168.03	1.0144	0.17521	0.7873	FALSE
AFLA_000560	0.62948	0	#NAME?	0.88657	1	FALSE
AFLA_000570	1.13138	0	#NAME?	0.76569	1	FALSE
AFLA_000580	12.2625	19.7694	-0.68902	0.67592	1	FALSE
AFLA_000590	98.7783	377.575	-1.9345	0.31502	0.9313	FALSE
AFLA_000600	206.099	1057.88	-2.3598	0.0023203	0.079352	FALSE
AFLA_000610	74.2349	25.926	1.5177	0.1203	0.69141	FALSE
AFLA_000620	0.31474	0.62267	-0.98431	1	1	FALSE
AFLA_000630	0	0.269573	#VALUE!	1	1	FALSE
AFLA_000640	228.657	268.186	-0.23005	0.58286	1	FALSE
AFLA_000650	1.99463	1.64617	0.27701	0.97482	1	FALSE
AFLA_000660	110.792	58.6645	0.9173	0.32531	0.93795	FALSE
AFLA_000680	54.6768	26.8932	1.0237	0.31294	0.92936	FALSE
AFLA_000690	1222.95	707.87	0.78881	0.61375	1	FALSE
AFLA_000700	49.2085	41.6047	0.24216	0.83213	1	FALSE
AFLA_000710	324.465	176.902	0.87511	0.32776	0.93889	FALSE
AFLA_000720	323.522	246.133	0.39443	0.61926	1	FALSE
AFLA_000730	911.86	797.964	0.19249	0.84748	1	FALSE
AFLA_000740	1825.16	1601.05	0.189	0.98226	1	FALSE
AFLA_000750	952.015	787.291	0.27409	0.81582	1	FALSE
AFLA_000760	356.46	490.64	-0.46093	0.47569	0.99101	FALSE
AFLA_000770	412.988	297.214	0.4746	0.50936	1	FALSE
AFLA_000780	577.455	588.732	-0.027903	0.90143	1	FALSE
AFLA_000790	198.211	452.786	-1.1918	0.09959	0.64912	FALSE
AFLA_000800	190.684	205.658	-0.10906	0.81598	1	FALSE
AFLA_000810	1440.93	2116.68	-0.5548	0.45982	0.98664	FALSE
AFLA_000820	187.994	1603.18	-3.0922	0.023369	0.3198	FALSE
AFLA_000830	211.615	527.57	-1.3179	0.079321	0.58496	FALSE
AFLA_000840	100.717	1473.59	-3.871	0.06668	0.54852	FALSE
AFLA_000850	151.41	1677.29	-3.4696	1.96e-05	0.0025065	TRUE
AFLA_000860	1219.87	189.707	2.6849	0.00040041	0.023232	TRUE
AFLA_000870	2565.69	928.351	1.4666	0.16032	0.7625	FALSE
AFLA_000880	3.96405	5.76037	-0.53919	0.93298	1	FALSE
AFLA_000890	1435.31	994.617	0.52915	0.40108	0.97297	FALSE
AFLA_000900	13.6064	2.86448	2.2479	0.17921	0.79361	FALSE
AFLA_000910	6.48788	18.0896	-1.4793	0.21824	0.84495	FALSE
AFLA_000920	123.172	185.761	-0.59278	0.32068	0.93459	FALSE
AFLA_000930	328.681	1201.11	-1.8696	0.042376	0.44154	FALSE
AFLA_000940	65.1881	48.4637	0.4277	0.61505	1	FALSE
AFLA_000950	24.757	1.43139	4.1123	0.008094	0.17523	FALSE
AFLA_000960	16.0886	3.97418	2.0173	0.14949	0.74963	FALSE
AFLA_000970	12.633	2.54279	2.3127	0.159	0.7625	FALSE
AFLA_000980	2.53091	0	#NAME?	0.47214	0.98861	FALSE
AFLA_000990	0.656028	9.21369	-3.8119	0.13952	0.73491	FALSE
AFLA_001000	1228.79	3153.71	-1.3598	0.085257	0.60585	FALSE
AFLA_001010	14207.3	1944.82	2.8689	0.22505	0.85457	FALSE
AFLA_001020	66.0151	22.3648	1.5616	0.10258	0.65658	FALSE
AFLA_001030	113.053	3.26799	5.1124	0.012742	0.22757	FALSE
AFLA_001040	17.4935	14.2314	0.29774	0.98416	1	FALSE
AFLA_001050	137.848	26.5771	2.3748	0.019438	0.29096	FALSE
AFLA_001060	17.1759	11.57	0.57	0.66489	1	FALSE
AFLA_001070	107.786	142.069	-0.39842	0.51051	1	FALSE
AFLA_001080	6.95466	32.1882	-2.2105	0.091048	0.62397	FALSE
AFLA_001090	75.2196	281.641	-1.9047	0.011128	0.21195	FALSE
AFLA_001100	0.31474	0	#NAME?	0.97972	1	FALSE
AFLA_001110	142.825	589.673	-2.0457	0.010292	0.20063	FALSE
AFLA_001120	14.2878	91.2443	-2.6749	0.20172	0.82081	FALSE
AFLA_001130	11.5146	23.6487	-1.0383	0.58301	1	FALSE
AFLA_001140	445.815	719.819	-0.69119	0.54327	1	FALSE
AFLA_001150	121.186	337.403	-1.4772	0.19301	0.81075	FALSE
AFLA_001160	7.23578	3.08729	1.2288	0.57155	1	FALSE
AFLA_001170	0.31474	0.269573	0.22348	1	1	FALSE
AFLA_001180	2011.8	992.869	1.0188	0.177	0.7908	FALSE
AFLA_001190	521.886	473.251	0.14113	1	1	FALSE
AFLA_001200	459.947	352.336	0.38452	0.75833	1	FALSE
AFLA_001210	72.8872	103.144	-0.50092	0.49545	1	FALSE
AFLA_001220	877.124	1100.78	-0.32767	0.50691	1	FALSE
AFLA_001230	25.0438	56.2296	-1.1669	0.24772	0.88126	FALSE
AFLA_001240	546.146	719.556	-0.39782	0.53772	1	FALSE
AFLA_001250	5.24248	9.44382	-0.84912	0.56806	1	FALSE
AFLA_001260	2.83266	8.68427	-1.6162	0.50425	1	FALSE
AFLA_001270	18.0653	25.0203	-0.46988	0.72743	1	FALSE
AFLA_001280	192.8	262.267	-0.44393	0.56135	1	FALSE
AFLA_001290	4704.01	4636.77	0.020773	0.95001	1	FALSE
AFLA_001300	6263.65	6868.4	-0.13297	0.8688	1	FALSE
AFLA_001310	54.3871	111.493	-1.0356	0.23491	0.86478	FALSE
AFLA_001320	14.0936	10.5682	0.41531	1	1	FALSE
AFLA_001330	153.497	86.8896	0.82095	0.37613	0.9642	FALSE
AFLA_001340	181.317	79.072	1.1973	0.18628	0.80443	FALSE
AFLA_001350	1136.69	156.665	2.8591	0.10665	0.66327	FALSE
AFLA_001360	13068.4	1060.77	3.6229	0.087494	0.61135	FALSE
AFLA_001370	21.812	3.58798	2.6039	0.22137	0.84853	FALSE
AFLA_001380	3.17911	112.061	-5.1395	0.044155	0.44909	FALSE
AFLA_001390	29.8677	26.0967	0.19472	0.78784	1	FALSE
AFLA_001400	81.485	143.802	-0.81948	0.4285	0.98039	FALSE
AFLA_001410	78.7839	48.3156	0.70541	0.38223	0.96579	FALSE
AFLA_001420	250.061	23.6805	3.4005	0.02185	0.31139	FALSE
AFLA_001430	118.744	205.88	-0.79394	0.27211	0.9042	FALSE
AFLA_001440	310.948	1017.78	-1.7107	0.026518	0.34322	FALSE
AFLA_001450	437.581	1579.42	-1.8518	0.030197	0.36537	FALSE
AFLA_001460	4568.01	8808.02	-0.94725	0.29429	0.91517	FALSE
AFLA_001470	3498.72	6887.34	-0.97712	0.17217	0.78193	FALSE
AFLA_001480	65.7125	78.0541	-0.24831	0.5861	1	FALSE
AFLA_001490	394.958	148.324	1.4129	0.20025	0.81989	FALSE
AFLA_001500	35.0435	144.712	-2.046	0.01921	0.28879	FALSE
AFLA_001510	200.04	938.185	-2.2296	0.0047346	0.12671	FALSE
AFLA_001520	713.561	698.966	0.029814	0.87492	1	FALSE
AFLA_001530	770.899	1082.34	-0.48954	0.51945	1	FALSE
AFLA_001540	19.1883	19.4119	-0.016717	0.964	1	FALSE
AFLA_001550	176.774	96.8616	0.86791	0.32866	0.93946	FALSE
AFLA_001560	178.115	104.584	0.76815	0.39512	0.96984	FALSE
AFLA_001570	257.571	174.072	0.56528	0.52394	1	FALSE
AFLA_001580	18.3185	23.9606	-0.38736	0.69038	1	FALSE
AFLA_001590	0.950712	0.539147	0.81833	1	1	FALSE
AFLA_001600	83.3224	30.6724	1.4418	0.10832	0.66662	FALSE
AFLA_001610	139.091	122.738	0.18045	0.80755	1	FALSE
AFLA_001620	310.365	310.155	0.00097854	0.96733	1	FALSE
AFLA_001630	220.484	188.699	0.22458	0.88543	1	FALSE
AFLA_001640	385.732	171.49	1.1695	0.12646	0.70647	FALSE
AFLA_001650	304.947	68.4547	2.1553	0.0060741	0.14823	FALSE
AFLA_001660	807.426	69.5354	3.5375	0.013814	0.238	FALSE
AFLA_001670	231.168	224.61	0.041514	0.89292	1	FALSE
AFLA_001680	35.3195	23.6075	0.58122	0.55126	1	FALSE
AFLA_001690	2750.04	586.641	2.2289	0.0066173	0.15554	FALSE
AFLA_001700	54.677	9.92158	2.4623	0.030591	0.36688	FALSE
AFLA_001710	1002.58	146.15	2.7782	0.050455	0.47984	FALSE
AFLA_001720	7.43859	0	#NAME?	0.10675	0.66327	FALSE
AFLA_001730	1440.81	365.231	1.98	0.0075368	0.16869	FALSE
AFLA_001740	1311.89	335.382	1.9678	0.010665	0.20525	FALSE
AFLA_001750	2774.88	1371.26	1.0169	0.35637	0.95828	FALSE
AFLA_001760	0	0	#VALUE!	NA	NA	NA
AFLA_001770	322.037	166.855	0.94863	0.21427	0.83843	FALSE
AFLA_001780	1.60025	0.56788	1.4946	0.80873	1	FALSE
AFLA_001790	94.854	5.00304	4.2448	0.00040164	0.023232	TRUE
AFLA_001800	48.2806	16.6477	1.5361	0.22443	0.85402	FALSE
AFLA_001810	323.448	318.827	0.020763	0.9031	1	FALSE
AFLA_001820	1120.48	999.957	0.16418	0.96871	1	FALSE
AFLA_001830	311.191	453.294	-0.54265	0.52392	1	FALSE
AFLA_001840	996.42	5492.82	-2.4627	0.027072	0.3453	FALSE
AFLA_001850	30.5199	131.141	-2.1033	0.024792	0.33021	FALSE
AFLA_001860	0	2.08815	#VALUE!	0.57204	1	FALSE
AFLA_001870	0.475356	21.6985	-5.5124	0.0036638	0.10684	FALSE
AFLA_001880	2.05555	50.2361	-4.6111	0.0015433	0.060593	FALSE
AFLA_001890	2294.66	2620.41	-0.19151	0.76344	1	FALSE
AFLA_001900	9393.52	13309.3	-0.5027	0.44672	0.98281	FALSE
AFLA_001910	903.157	1330.36	-0.55877	0.39432	0.96931	FALSE
AFLA_001920	708.381	426.729	0.7312	0.30052	0.91834	FALSE
AFLA_001930	753.261	323.364	1.22	0.17958	0.79426	FALSE
AFLA_001940	2063.62	345.311	2.5792	0.16658	0.77147	FALSE
AFLA_001950	702.481	242.446	1.5348	0.037617	0.41276	FALSE
AFLA_001960	2034.71	1379.04	0.56116	0.38858	0.96798	FALSE
AFLA_001970	14.1878	136.539	-3.2666	0.075199	0.5757	FALSE
AFLA_001980	35.8894	6.05868	2.5665	0.19204	0.81051	FALSE
AFLA_001990	2.49654	100.319	-5.3285	0.022013	0.31162	FALSE
AFLA_002000	2629.04	129.634	4.342	0.0013419	0.055314	FALSE
AFLA_002010	1418.81	137.089	3.3715	0.011542	0.21605	FALSE
AFLA_002020	4.90694	1.59576	1.6206	0.49695	1	FALSE
AFLA_002030	159.565	132.375	0.26952	0.68034	1	FALSE
AFLA_002040	0	0	#VALUE!	NA	NA	NA
AFLA_002050	0	0	#VALUE!	NA	NA	NA
AFLA_002060	2772.78	572.164	2.2768	0.066226	0.54757	FALSE
AFLA_002070	0	0	#VALUE!	NA	NA	NA
AFLA_002080	161.526	154.548	0.063709	0.85452	1	FALSE
AFLA_002090	1397.89	545.931	1.3565	0.070781	0.56052	FALSE
AFLA_002100	6.93536	1.24534	2.4774	0.37193	0.96238	FALSE
AFLA_002110	0	0.539147	#VALUE!	0.95286	1	FALSE
AFLA_002120	0.475356	0	#NAME?	0.97975	1	FALSE
AFLA_002130	1.25896	10.5486	-3.0668	0.19154	0.81051	FALSE
AFLA_002140	1.28551	84.2539	-6.0343	4.07e-06	0.00074662	TRUE
AFLA_002150	5.7845	8.90075	-0.62174	0.77279	1	FALSE
AFLA_002160	69.9636	31.5185	1.1504	0.19376	0.81175	FALSE
AFLA_002170	512.027	7574.87	-3.8869	0.053568	0.49634	FALSE
AFLA_002180	1295.35	908.596	0.51164	0.37152	0.96238	FALSE
AFLA_002190	680.441	1686.95	-1.3099	0.083804	0.60038	FALSE
AFLA_002200	22012.7	17274.8	0.34966	0.61477	1	FALSE
AFLA_002210	3176.37	5815.24	-0.87246	0.31649	0.93232	FALSE
AFLA_002220	431.377	672.662	-0.64093	0.57544	1	FALSE
AFLA_002230	329.792	235.595	0.48524	0.56355	1	FALSE
AFLA_002240	15.3671	14.7335	0.060748	0.96834	1	FALSE
AFLA_002250	6.53506	9.02326	-0.46545	0.85843	1	FALSE
AFLA_002260	4.77803	0.269573	4.1477	0.34519	0.95192	FALSE
AFLA_002270	629.68	28.1549	4.4832	4.12e-07	0.00011358	TRUE
AFLA_002280	393.388	284.802	0.466	0.52489	1	FALSE
AFLA_002290	10460.5	6789.57	0.62356	0.3671	0.96234	FALSE
AFLA_002300	2173.2	3976.02	-0.8715	0.18858	0.80862	FALSE
AFLA_002310	1279.78	1266.91	0.014586	0.86713	1	FALSE
AFLA_002320	2889.56	2943.29	-0.026579	0.98808	1	FALSE
AFLA_002330	6492.03	4171.6	0.63807	0.34181	0.9507	FALSE
AFLA_002340	2664.65	1409.09	0.91919	0.18351	0.80055	FALSE
AFLA_002350	6.8414	19.5748	-1.5166	0.24039	0.87295	FALSE
AFLA_002360	903.048	1015.82	-0.16977	0.87806	1	FALSE
AFLA_002370	27820.1	40022.4	-0.52468	0.50542	1	FALSE
AFLA_002380	34.6253	54.4091	-0.65202	0.54615	1	FALSE
AFLA_002390	3531.56	2517.38	0.48838	0.40196	0.97297	FALSE
AFLA_002400	75.7898	74.9656	0.015775	0.96861	1	FALSE
AFLA_002410	5546.94	9255.86	-0.73867	0.3234	0.9368	FALSE
AFLA_002420	3764.43	3989.23	-0.083678	0.93309	1	FALSE
AFLA_002430	418.498	292.874	0.51494	0.72411	1	FALSE
AFLA_002440	449.226	414.407	0.11639	0.87949	1	FALSE
AFLA_002450	3269.13	2892.07	0.1768	0.77162	1	FALSE
AFLA_002460	8.19224	16.9066	-1.0453	0.52855	1	FALSE
AFLA_002470	5003.85	8128.53	-0.69996	0.28516	0.90896	FALSE
AFLA_002480	351.369	571.652	-0.70215	0.34398	0.95112	FALSE
AFLA_002490	2408.2	2315.08	0.056892	0.93792	1	FALSE
AFLA_002500	19220.4	11474	0.74427	0.5153	1	FALSE
AFLA_002510	5322.21	5107.98	0.059272	0.95191	1	FALSE
AFLA_002520	1042.25	1333.79	-0.35583	0.63378	1	FALSE
AFLA_002530	1942.07	1729.72	0.16705	0.79487	1	FALSE
AFLA_002540	1652.62	1239.26	0.41528	0.51166	1	FALSE
AFLA_002550	509.515	487.324	0.064245	0.95318	1	FALSE
AFLA_002560	43389.6	70283.3	-0.69583	0.31699	0.93232	FALSE
AFLA_002570	3197.47	1952.01	0.71197	0.3383	0.94798	FALSE
AFLA_002580	44.9624	28.0136	0.68259	0.41653	0.97817	FALSE
AFLA_002590	1758.15	791.645	1.1511	0.089948	0.61824	FALSE
AFLA_002600	2151.86	1916.84	0.16685	0.86331	1	FALSE
AFLA_002610	3059.61	3186.93	-0.05882	0.92028	1	FALSE
AFLA_002620	1381.76	1006.19	0.45761	0.5963	1	FALSE
AFLA_002630	48.7677	30.7038	0.66751	0.5877	1	FALSE
AFLA_002640	133.662	85.6372	0.64228	0.39633	0.96984	FALSE
AFLA_002650	10.1423	5.17669	0.97029	0.69882	1	FALSE
AFLA_002660	37.0849	38.5194	-0.054753	0.96607	1	FALSE
AFLA_002670	11395.6	16734.3	-0.55433	0.43267	0.98087	FALSE
AFLA_002680	2474.54	2715.64	-0.13413	0.79795	1	FALSE
AFLA_002690	2010.24	2588.4	-0.36469	0.60637	1	FALSE
AFLA_002700	1235.03	1524.86	-0.30413	0.60965	1	FALSE
AFLA_002710	2509.38	2472.45	0.021389	0.89657	1	FALSE
AFLA_002720	6293.98	4874.02	0.36886	0.63608	1	FALSE
AFLA_002730	1465.99	3097.91	-1.0794	0.14217	0.73905	FALSE
AFLA_002740	2711.12	3477.82	-0.3593	0.63397	1	FALSE
AFLA_002750	1903.07	2016.51	-0.083534	0.91233	1	FALSE
AFLA_002760	1362.51	1122.96	0.27895	0.67062	1	FALSE
AFLA_002770	1214.26	1592.3	-0.39104	0.5123	1	FALSE
AFLA_002780	1378.67	1649.1	-0.2584	0.68113	1	FALSE
AFLA_002790	1153.04	1162.61	-0.011929	0.98779	1	FALSE
AFLA_002800	2262.4	2270.02	-0.004853	0.97766	1	FALSE
AFLA_002810	1014.53	1015.09	-0.00078681	0.95206	1	FALSE
AFLA_002820	1607.86	237.673	2.7581	0.056628	0.50579	FALSE
AFLA_002830	1028.17	502.797	1.032	0.13477	0.72553	FALSE
AFLA_002840	635.875	31.445	4.3378	0.025901	0.33803	FALSE
AFLA_002850	1738.4	280.486	2.6318	0.011954	0.21977	FALSE
AFLA_002860	1223.4	129.541	3.2394	0.010639	0.20517	FALSE
AFLA_002870	673.972	655.223	0.040702	0.88926	1	FALSE
AFLA_002880	1293.72	1110.37	0.22049	0.75264	1	FALSE
AFLA_002890	348.137	383.061	-0.13792	0.82169	1	FALSE
AFLA_002900	974.661	1191.11	-0.28933	0.78661	1	FALSE
AFLA_002910	438.607	412.193	0.089608	0.82056	1	FALSE
AFLA_002920	22.5525	129.041	-2.5165	0.017774	0.27693	FALSE
AFLA_002930	22.6632	35.3512	-0.64141	0.74072	1	FALSE
AFLA_002940	84.5668	19.9927	2.0806	0.028019	0.35353	FALSE
AFLA_002950	3.46863	10.7807	-1.636	0.39117	0.96931	FALSE
AFLA_002960	70.9988	74.3733	-0.066989	0.99001	1	FALSE
AFLA_002970	895.052	963.872	-0.10687	0.77019	1	FALSE
AFLA_002980	1288.3	300.91	2.0981	0.0048549	0.12851	FALSE
AFLA_002990	2554.15	2239.34	0.18977	0.90881	1	FALSE
AFLA_003000	11.747	16.6582	-0.50394	0.71572	1	FALSE
AFLA_003010	0.31474	0	#NAME?	0.97972	1	FALSE
AFLA_003020	650.172	604.571	0.10491	0.94578	1	FALSE
AFLA_003030	0.656028	1.34787	-1.0388	0.93088	1	FALSE
AFLA_003040	2442.53	2225.17	0.13446	0.86924	1	FALSE
AFLA_003050	1244.96	874.734	0.50919	0.49962	1	FALSE
AFLA_003060	336.228	415.281	-0.30465	0.79141	1	FALSE
AFLA_003070	303.104	272.352	0.15434	0.73851	1	FALSE
AFLA_003080	49.6282	82.2828	-0.72943	0.47954	0.99287	FALSE
AFLA_003090	589.483	50.9764	3.5315	7.86e-06	0.0011967	TRUE
AFLA_003100	41.8392	5.46207	2.9373	0.0096406	0.19227	FALSE
AFLA_003110	5333.5	5889.4	-0.14304	0.84588	1	FALSE
AFLA_003120	184.107	93.7556	0.97357	0.19238	0.81051	FALSE
AFLA_003130	30.3661	92.9967	-1.6147	0.38669	0.96782	FALSE
AFLA_003140	8.40287	26.5477	-1.6596	0.14265	0.73986	FALSE
AFLA_003150	709.38	237.958	1.5759	0.040516	0.43097	FALSE
AFLA_003160	250.412	5.18812	5.593	0.00099945	0.04474	TRUE
AFLA_003170	6.19319	0.593937	3.3823	0.28509	0.90896	FALSE
AFLA_003180	1.5737	0	#NAME?	0.61469	1	FALSE
AFLA_003190	0	0	#VALUE!	NA	NA	NA
AFLA_003200	353.923	77.3098	2.1947	0.053058	0.49292	FALSE
AFLA_003210	1.25896	3.26361	-1.3742	0.74818	1	FALSE
AFLA_003220	24111.8	40862.3	-0.76103	0.38807	0.96798	FALSE
AFLA_003230	5235.29	7222.24	-0.46418	0.53241	1	FALSE
AFLA_003240	252.972	341.909	-0.43464	0.55204	1	FALSE
AFLA_003250	1418.29	938.908	0.59509	0.47902	0.99287	FALSE
AFLA_003260	6795.41	7645.11	-0.16998	0.97434	1	FALSE
AFLA_003270	6140.24	3309.05	0.89188	0.16539	0.7686	FALSE
AFLA_003280	1805.07	1072.7	0.7508	0.34447	0.95112	FALSE
AFLA_003290	224.079	150.426	0.57495	0.36558	0.96234	FALSE
AFLA_003300	0	0	#VALUE!	NA	NA	NA
AFLA_003310	1.36515	5.08389	-1.8969	0.54784	1	FALSE
AFLA_003320	0.682576	11.2828	-4.047	0.085884	0.60829	FALSE
AFLA_003330	0.950712	11.4976	-3.5962	0.07776	0.58138	FALSE
AFLA_003340	63.7625	32.7013	0.96336	0.23798	0.87041	FALSE
AFLA_003350	29.7136	35.7547	-0.26701	0.9788	1	FALSE
AFLA_003360	411.283	408.53	0.0096878	0.83723	1	FALSE
AFLA_003370	1.36515	0.62267	1.1325	0.87513	1	FALSE
AFLA_003380	24.8981	40.2664	-0.69354	0.54642	1	FALSE
AFLA_003390	769.876	1511.96	-0.97372	0.17527	0.7873	FALSE
AFLA_003400	3853.52	9711.03	-1.3334	0.15438	0.75583	FALSE
AFLA_003410	840.558	1449.2	-0.78583	0.22963	0.86094	FALSE
AFLA_003420	949.416	2566.59	-1.4347	0.041078	0.43252	FALSE
AFLA_003430	2279.68	1700.24	0.42309	0.68965	1	FALSE
AFLA_003440	6850.34	15204.1	-1.1502	0.11969	0.6899	FALSE
AFLA_003450	994.194	761.919	0.38389	0.52315	1	FALSE
AFLA_003460	1452.49	1380.2	0.073656	0.81768	1	FALSE
AFLA_003470	782.705	1002.68	-0.35732	0.54048	1	FALSE
AFLA_003480	59733.5	87729.6	-0.55452	0.42308	0.97874	FALSE
AFLA_003490	2965.38	5669.46	-0.93499	0.22319	0.85289	FALSE
AFLA_003500	772.526	931.252	-0.26959	0.76746	1	FALSE
AFLA_003510	3610.8	3757.2	-0.05734	1	1	FALSE
AFLA_003520	2132.24	473.258	2.1717	0.0022463	0.077959	FALSE
AFLA_003530	2191.91	2931.15	-0.41928	0.61326	1	FALSE
AFLA_003540	5502.85	12746.1	-1.2118	0.14811	0.7473	FALSE
AFLA_003550	1612.22	3425.11	-1.0871	0.12463	0.70179	FALSE
AFLA_003560	0	0.269573	#VALUE!	1	1	FALSE
AFLA_003570	0	0.269573	#VALUE!	1	1	FALSE
AFLA_003580	0	0	#VALUE!	NA	NA	NA
AFLA_003590	5434.96	8260.14	-0.6039	0.38244	0.96579	FALSE
AFLA_003600	2.75818	11.4759	-2.0568	0.29576	0.91604	FALSE
AFLA_003610	21.4904	53.3909	-1.3129	0.21113	0.83402	FALSE
AFLA_003620	16.0428	60.3524	-1.9115	0.05282	0.49168	FALSE
AFLA_003630	10607.1	8923.27	0.24939	0.81343	1	FALSE
AFLA_003640	651.163	473.406	0.45994	0.50809	1	FALSE
AFLA_003650	5299.99	2018.99	1.3924	0.042556	0.44276	FALSE
AFLA_003660	603.349	414.925	0.54014	0.49815	1	FALSE
AFLA_003670	1160.06	975.72	0.24966	0.77029	1	FALSE
AFLA_003680	13.1421	18.0443	-0.45735	0.65398	1	FALSE
AFLA_003690	2377.9	1590.79	0.57994	0.41044	0.97641	FALSE
AFLA_003700	7418.63	2428.55	1.6111	0.26396	0.89988	FALSE
AFLA_003710	1043.02	506.381	1.0425	0.7392	1	FALSE
AFLA_003720	17591.8	724.206	4.6024	0.098152	0.64469	FALSE
AFLA_003730	1732.1	1349.24	0.36037	0.6444	1	FALSE
AFLA_003740	3113.19	1874.78	0.73167	0.33891	0.94818	FALSE
AFLA_003750	11.3475	0.596613	4.2494	0.055635	0.50362	FALSE
AFLA_003760	1170.75	214.588	2.4478	0.083525	0.5993	FALSE
AFLA_003770	163.37	354.365	-1.1171	0.43172	0.98049	FALSE
AFLA_003780	291.662	519.635	-0.8332	0.51662	1	FALSE
AFLA_003790	32.5951	78.7067	-1.2718	0.14639	0.74579	FALSE
AFLA_003800	0	0	#VALUE!	NA	NA	NA
AFLA_003810	431.657	239.489	0.84992	0.21538	0.83991	FALSE
AFLA_003820	379.261	46.293	3.0343	0.0010814	0.047206	TRUE
AFLA_003830	54.0843	24.1601	1.1626	0.49062	0.9975	FALSE
AFLA_003840	7.76614	10.855	-0.48308	0.90642	1	FALSE
AFLA_003850	6.29289	8.11006	-0.36599	0.84393	1	FALSE
AFLA_003860	12.9613	14.1877	-0.13044	0.98217	1	FALSE
AFLA_003870	7955.43	10939.6	-0.45954	0.57026	1	FALSE
AFLA_003880	2211.28	2627.02	-0.24855	0.79398	1	FALSE
AFLA_003890	5112.65	6207.85	-0.28002	0.69449	1	FALSE
AFLA_003900	5772.31	5851.94	-0.019766	0.99492	1	FALSE
AFLA_003910	2428.59	2655.67	-0.12896	0.81178	1	FALSE
AFLA_003920	5168.73	5600.25	-0.11568	0.81791	1	FALSE
AFLA_003930	1557.83	1007.54	0.62871	0.34335	0.95112	FALSE
AFLA_003940	10.4584	1.48886	2.8124	0.19748	0.81721	FALSE
AFLA_003950	646.386	320.299	1.013	0.17852	0.79222	FALSE
AFLA_003960	19646.4	12356.8	0.66896	0.41195	0.97641	FALSE
AFLA_003970	51.073	34.9703	0.54643	0.54615	1	FALSE
AFLA_003980	626.858	2424.35	-1.9514	0.0053498	0.13697	FALSE
AFLA_003990	982.161	712.711	0.46264	0.56183	1	FALSE
AFLA_004000	351.798	125.637	1.4855	0.1088	0.66754	FALSE
AFLA_004010	9.23749	7.803	0.24347	0.83201	1	FALSE
AFLA_004020	4409.42	5661.84	-0.36068	0.7106	1	FALSE
AFLA_004030	1152.58	1649.2	-0.51689	0.55159	1	FALSE
AFLA_004040	8029.77	10272.4	-0.35535	0.63303	1	FALSE
AFLA_004050	1407.83	1594.82	-0.17992	0.73339	1	FALSE
AFLA_004060	3772.02	2923.35	0.36772	0.68091	1	FALSE
AFLA_004070	3478.32	2381.65	0.54643	0.5147	1	FALSE
AFLA_004080	132.733	77.0652	0.78437	0.35164	0.95437	FALSE
AFLA_004090	6870.77	2153.63	1.6737	0.04588	0.45464	FALSE
AFLA_004100	2320.64	3431.58	-0.56435	0.53392	1	FALSE
AFLA_004110	8.52836	19.5181	-1.1945	0.43468	0.98087	FALSE
AFLA_004120	8.27454	20.9032	-1.337	0.37338	0.96238	FALSE
AFLA_004130	0.31474	0	#NAME?	0.97972	1	FALSE
AFLA_004140	268.725	157.7	0.76895	0.40278	0.97297	FALSE
AFLA_004150	104.924	73.4327	0.51485	0.4806	0.9931	FALSE
AFLA_004160	486.926	58.0374	3.0686	0.0001023	0.0087921	TRUE
AFLA_004170	720.255	1017.83	-0.49891	0.53473	1	FALSE
AFLA_004180	1862.14	1452.77	0.35816	0.62804	1	FALSE
AFLA_004190	760.673	2212.86	-1.5406	0.05365	0.49677	FALSE
AFLA_004200	2440.15	8607.2	-1.8186	0.017858	0.27693	FALSE
AFLA_004210	6493.98	7757.29	-0.25645	0.8635	1	FALSE
AFLA_004220	450.077	350.259	0.36175	0.69683	1	FALSE
AFLA_004230	0	0	#VALUE!	NA	NA	NA
AFLA_004240	363.276	324.843	0.16132	0.7295	1	FALSE
AFLA_004250	364.685	143.845	1.3421	0.11832	0.68943	FALSE
AFLA_004260	276.59	92.8099	1.5754	0.56164	1	FALSE
AFLA_004270	28.9763	35.1552	-0.27886	0.74862	1	FALSE
AFLA_004280	48.7974	95.0231	-0.96147	0.37467	0.96316	FALSE
AFLA_004290	675.778	296.154	1.1902	0.10365	0.65799	FALSE
AFLA_004300	13.3077	4.68038	1.5076	0.28063	0.90855	FALSE
AFLA_004310	0	0	#VALUE!	NA	NA	NA
AFLA_004320	0	0	#VALUE!	NA	NA	NA
AFLA_004330	0	0	#VALUE!	NA	NA	NA
AFLA_004340	0.682576	0	#NAME?	0.88087	1	FALSE
AFLA_004350	8393.69	101.376	6.3715	0.0080654	0.17523	FALSE
AFLA_004360	62.4659	30.1264	1.052	0.23144	0.86305	FALSE
AFLA_004370	1065.52	1073.33	-0.010534	0.9741	1	FALSE
AFLA_004380	73.9686	85.4619	-0.20837	0.77633	1	FALSE
AFLA_004390	7.08357	3.43334	1.0449	0.5654	1	FALSE
AFLA_004400	200.791	103.336	0.95835	0.17194	0.78166	FALSE
AFLA_004410	510.369	243.296	1.0688	0.44465	0.98214	FALSE
AFLA_004420	119.771	158.275	-0.40216	0.68525	1	FALSE
AFLA_004430	0.31474	0.269573	0.22348	1	1	FALSE
AFLA_004440	20.6823	2.16632	3.2551	0.036525	0.40617	FALSE
AFLA_004450	1096.59	87.0962	3.6543	0.14869	0.74884	FALSE
AFLA_004460	2937.24	3541.39	-0.26985	0.74591	1	FALSE
AFLA_004470	0	0	#VALUE!	NA	NA	NA
AFLA_004480	156.477	14.4001	3.4418	0.00017996	0.012906	TRUE
AFLA_004490	30.7571	0	#NAME?	6.79e-05	0.0068669	TRUE
AFLA_004500	3508.52	2081.84	0.753	0.28391	0.9086	FALSE
AFLA_004510	2557.44	6508.64	-1.3477	0.36865	0.96238	FALSE
AFLA_004520	3279.94	3407.04	-0.054847	0.9148	1	FALSE
AFLA_004530	62.7242	187.191	-1.5774	0.046441	0.45775	FALSE
AFLA_004540	382.13	330.69	0.20858	0.95335	1	FALSE
AFLA_004550	9891.43	15270.9	-0.62653	0.40716	0.97423	FALSE
AFLA_004560	13209.4	15165.8	-0.19926	0.80898	1	FALSE
AFLA_004570	1033.02	201.985	2.3545	0.15944	0.7625	FALSE
AFLA_004580	919.488	310.953	1.5641	0.06611	0.54693	FALSE
AFLA_004590	3522.61	2244.52	0.65024	0.3689	0.96238	FALSE
AFLA_004600	6257.13	9992.43	-0.67533	0.34374	0.95112	FALSE
AFLA_004610	4229.65	4781.7	-0.17698	0.82484	1	FALSE
AFLA_004620	841.16	665.546	0.33784	0.65949	1	FALSE
AFLA_004630	3665.79	4043.85	-0.14161	0.82692	1	FALSE
AFLA_004640	953.684	851.395	0.16368	0.822	1	FALSE
AFLA_004650	28101.6	12442.8	1.1753	0.1408	0.73786	FALSE
AFLA_004660	5632.79	4057.36	0.47331	0.45892	0.98658	FALSE
AFLA_004670	837.149	475.588	0.81577	0.33228	0.94177	FALSE
AFLA_004680	41.3135	22.094	0.90296	0.43211	0.98087	FALSE
AFLA_004690	19422.3	3144.14	2.627	0.13615	0.72897	FALSE
AFLA_004700	2589.4	1931.35	0.42301	0.57015	1	FALSE
AFLA_004710	3196.17	3226.07	-0.013433	0.83332	1	FALSE
AFLA_004720	91.3346	141.154	-0.62804	0.35064	0.95403	FALSE
AFLA_004730	3257.74	1677.88	0.95723	0.18295	0.79991	FALSE
AFLA_004740	633.975	763.219	-0.26767	0.73354	1	FALSE
AFLA_004750	1167.25	2130.86	-0.86832	0.2238	0.85391	FALSE
AFLA_004760	5572.39	5540.64	0.0082443	0.96082	1	FALSE
AFLA_004770	4021.13	6363.77	-0.66228	0.33837	0.948	FALSE
AFLA_004780	2880.82	2688.73	0.099558	0.87091	1	FALSE
AFLA_004790	828.139	739.094	0.16412	0.82357	1	FALSE
AFLA_004800	318.073	159.961	0.99163	0.15397	0.75583	FALSE
AFLA_004810	2421.89	1426	0.76416	0.42603	0.98025	FALSE
AFLA_004820	68.071	52.5555	0.3732	0.80264	1	FALSE
AFLA_004830	4722.7	1436.1	1.7175	0.014798	0.24782	FALSE
AFLA_004840	10.3223	6.89175	0.58282	0.67583	1	FALSE
AFLA_004850	1.28551	1.13308	0.18208	0.99934	1	FALSE
AFLA_004860	13.552	10.3782	0.38495	0.74566	1	FALSE
AFLA_004870	96.945	541.498	-2.4817	0.049421	0.47482	FALSE
AFLA_004880	0	0	#VALUE!	NA	NA	NA
AFLA_004890	31.869	44.5953	-0.48474	0.77608	1	FALSE
AFLA_004900	4350.27	3205.66	0.44049	0.65029	1	FALSE
AFLA_004910	50749.5	29323.5	0.79134	0.83493	1	FALSE
AFLA_004920	13397.3	9593.61	0.48179	0.85723	1	FALSE
AFLA_004930	447.016	695.072	-0.63684	0.30478	0.92267	FALSE
AFLA_004940	3546.93	2963.45	0.25929	0.73388	1	FALSE
AFLA_004950	19785.6	21941	-0.14918	0.76972	1	FALSE
AFLA_004960	12200.4	1145.05	3.4134	0.29678	0.91604	FALSE
AFLA_004970	5069.02	5953.64	-0.23206	0.7572	1	FALSE
AFLA_004980	3408.59	403.986	3.0768	0.00010258	0.0087921	TRUE
AFLA_004990	0	0	#VALUE!	NA	NA	NA
AFLA_005000	0	0	#VALUE!	NA	NA	NA
AFLA_005010	6.15882	2.65603	1.2134	0.636	1	FALSE
AFLA_005020	93.1647	16.2031	2.5235	0.0074851	0.16786	FALSE
AFLA_005030	377.145	393.713	-0.062026	0.86845	1	FALSE
AFLA_005040	485.555	480.006	0.016581	0.91558	1	FALSE
AFLA_005050	958.792	397.085	1.2718	0.069374	0.55639	FALSE
AFLA_005070	2323.66	3593.54	-0.62901	0.55077	1	FALSE
AFLA_005080	9.97449	0	#NAME?	0.022575	0.3148	FALSE
AFLA_005090	8.06599	1.34787	2.5812	0.27317	0.90474	FALSE
AFLA_005100	280.983	197.965	0.50524	0.56818	1	FALSE
AFLA_005110	897.23	660.152	0.44268	0.47431	0.98978	FALSE
AFLA_005120	3056.9	1944.73	0.6525	0.3754	0.96394	FALSE
AFLA_005130	962.715	584.859	0.71902	0.23658	0.86734	FALSE
AFLA_005140	2374.06	1118.87	1.0853	0.11692	0.68498	FALSE
AFLA_005150	5720.04	7382.59	-0.3681	0.61872	1	FALSE
AFLA_005160	26.2018	26.4863	-0.015583	1	1	FALSE
AFLA_005170	0	0	#VALUE!	NA	NA	NA
AFLA_005180	1311.29	941.19	0.47843	0.47033	0.98797	FALSE
AFLA_005190	110.972	1214.99	-3.4527	0.002892	0.092385	FALSE
AFLA_005200	125.974	31.3559	2.0063	0.056546	0.50561	FALSE
AFLA_005210	164.04	89.4775	0.87445	0.22683	0.85778	FALSE
AFLA_005220	173.518	7.02837	4.6258	3.25e-05	0.0038076	TRUE
AFLA_005230	288.266	11.3632	4.665	3.41e-05	0.0039062	TRUE
AFLA_005240	130.961	0.269573	8.9242	3.62e-07	0.00010389	TRUE
AFLA_005250	81.3976	0.298306	8.092	3.19e-08	1.49e-05	TRUE
AFLA_005260	45.9181	6.91173	2.7319	0.06025	0.51923	FALSE
AFLA_005270	2.81128	0	#NAME?	0.38766	0.96798	FALSE
AFLA_005280	0	0	#VALUE!	NA	NA	NA
AFLA_005290	83.5875	124.707	-0.57719	0.34443	0.95112	FALSE
AFLA_005300	0	0	#VALUE!	NA	NA	NA
AFLA_005310	1040.79	514.293	1.017	0.18633	0.80443	FALSE
AFLA_005320	334.61	7.00891	5.5771	5.06e-09	3.23e-06	TRUE
AFLA_005330	1189.61	69.5087	4.0971	6.38e-07	0.00015722	TRUE
AFLA_005340	6374.12	454.392	3.8102	0.0001572	0.011799	TRUE
AFLA_005350	1800.27	122.807	3.8738	1.49e-06	0.00033134	TRUE
AFLA_005360	5446.16	102.188	5.7359	0.0024163	0.081644	FALSE
AFLA_005370	1652.16	15.634	6.7235	0.00036928	0.022142	TRUE
AFLA_005380	0	0.269573	#VALUE!	1	1	FALSE
AFLA_005390	105.92	10.1103	3.3891	0.15778	0.76179	FALSE
AFLA_005400	258.333	159.623	0.69456	0.31736	0.93232	FALSE
AFLA_005410	1302.81	519.444	1.3266	0.057896	0.51021	FALSE
AFLA_005420	27.6622	1.34787	4.3592	0.0050545	0.13211	FALSE
AFLA_005430	2769.56	2585.55	0.099185	0.9606	1	FALSE
AFLA_005440	12.6251	2.86278	2.1408	0.19779	0.81721	FALSE
AFLA_005450	14.0474	1.92012	2.871	0.08262	0.59861	FALSE
AFLA_005460	17.5613	1.07829	4.0256	0.02262	0.3148	FALSE
AFLA_005470	7.93458	6.05698	0.38956	0.78942	1	FALSE
AFLA_005480	2950.75	4003.48	-0.44017	0.68118	1	FALSE
AFLA_005490	770.445	1034.03	-0.42452	0.75635	1	FALSE
AFLA_005500	200.615	305.328	-0.60593	0.36393	0.96209	FALSE
AFLA_005510	1727.9	3212.83	-0.89482	0.19781	0.81721	FALSE
AFLA_005520	2908.29	2630.86	0.14464	0.92907	1	FALSE
AFLA_005530	412.82	92.4524	2.1587	0.039423	0.42494	FALSE
AFLA_005540	5694.91	1186.88	2.2625	0.014804	0.24782	FALSE
AFLA_005550	4399.53	511.982	3.1032	0.00035282	0.021456	TRUE
AFLA_005560	4255.58	536.737	2.9871	0.00087846	0.040617	TRUE
AFLA_005570	12975.2	3291.76	1.9788	0.17034	0.77786	FALSE
AFLA_005580	247.393	253.412	-0.034681	0.8078	1	FALSE
AFLA_005590	598.682	772.915	-0.36852	0.60764	1	FALSE
AFLA_005600	1293.94	907.72	0.51145	0.4461	0.98254	FALSE
AFLA_005610	3933.99	7240.7	-0.88014	0.19894	0.81883	FALSE
AFLA_005620	2289	1741.63	0.39428	0.56698	1	FALSE
AFLA_005630	55.7988	34.5872	0.69	0.47191	0.98861	FALSE
AFLA_005640	1752.15	1385.57	0.33864	0.87299	1	FALSE
AFLA_005650	1020.57	1190.07	-0.22167	0.63707	1	FALSE
AFLA_005660	561.643	1299.41	-1.2101	0.091983	0.62763	FALSE
AFLA_005670	0	0	#VALUE!	NA	NA	NA
AFLA_005680	0.475356	0	#NAME?	0.97975	1	FALSE
AFLA_005690	5747.52	5432.61	0.081295	0.93206	1	FALSE
AFLA_005700	2001.02	1530.52	0.38671	0.69701	1	FALSE
AFLA_005710	310.485	311.289	-0.0037286	0.93806	1	FALSE
AFLA_005720	34457.4	52197.6	-0.59917	0.32625	0.93836	FALSE
AFLA_005730	44397.9	86272.3	-0.95841	0.16237	0.76613	FALSE
AFLA_005740	3437.42	1243.49	1.4669	0.031914	0.37728	FALSE
AFLA_005750	3092.67	4794.46	-0.63252	0.41504	0.97759	FALSE
AFLA_005760	101.944	361.234	-1.8252	0.05789	0.51021	FALSE
AFLA_005770	7125.28	5656.28	0.33309	0.62609	1	FALSE
AFLA_005780	314.99	256.176	0.29817	0.72943	1	FALSE
AFLA_005790	1340.88	552.286	1.2797	0.082378	0.59804	FALSE
AFLA_005800	989.494	3617.13	-1.8701	0.018017	0.27768	FALSE
AFLA_005810	10216	12499.9	-0.29108	0.71717	1	FALSE
AFLA_005820	3064.93	4802.82	-0.64803	0.35906	0.9586	FALSE
AFLA_005830	7.2228	19.7036	-1.4478	0.34089	0.95	FALSE
AFLA_005840	1163.97	735.614	0.66203	0.4779	0.99252	FALSE
AFLA_005850	3634.64	5447.38	-0.58375	0.41942	0.97817	FALSE
AFLA_005860	3584.77	5307.99	-0.56629	0.40255	0.97297	FALSE
AFLA_005870	2781.84	3376.48	-0.27948	0.67875	1	FALSE
AFLA_005880	62.9056	133.057	-1.0808	0.16108	0.76389	FALSE
AFLA_005890	121.197	169.272	-0.48199	0.58248	1	FALSE
AFLA_005900	2751.12	3267.65	-0.24823	0.7157	1	FALSE
AFLA_005910	5386.85	5882.65	-0.12702	0.84572	1	FALSE
AFLA_005920	1452.37	1538.79	-0.083393	0.88241	1	FALSE
AFLA_005930	796.419	609.38	0.38619	0.63518	1	FALSE
AFLA_005940	1847.38	4152.35	-1.1684	0.10348	0.65799	FALSE
AFLA_005950	5168.68	6450.9	-0.31971	0.68867	1	FALSE
AFLA_005960	1685.27	1406.72	0.26065	0.71598	1	FALSE
AFLA_005970	8047.65	8100.39	-0.0094239	0.99696	1	FALSE
AFLA_005980	7134.54	10880.1	-0.6088	0.37521	0.96394	FALSE
AFLA_005990	2659.65	879.76	1.5961	0.15403	0.75583	FALSE
AFLA_006000	2423.73	819.075	1.5652	0.16927	0.77664	FALSE
AFLA_006010	15.678	9.1623	0.77496	0.50374	1	FALSE
AFLA_006020	21.5817	10.8155	0.9967	0.38861	0.96798	FALSE
AFLA_006030	1662.91	1744.61	-0.0692	0.92578	1	FALSE
AFLA_006040	1246.21	79.7582	3.9658	0.0059601	0.1462	FALSE
AFLA_006050	4155.05	928.399	2.162	0.12702	0.70774	FALSE
AFLA_006060	8939.34	10747.4	-0.26574	0.72566	1	FALSE
AFLA_006070	1871.92	2164.97	-0.20983	0.74409	1	FALSE
AFLA_006080	184.533	20.6139	3.1622	0.00029454	0.018818	TRUE
AFLA_006090	10.8377	7.65639	0.50133	0.67805	1	FALSE
AFLA_006100	3868.48	2970.07	0.38127	0.50693	1	FALSE
AFLA_006110	7004.75	3475.64	1.0111	0.14485	0.74363	FALSE
AFLA_006120	3351.77	3248.02	0.045364	0.95913	1	FALSE
AFLA_006130	2023.67	1726.06	0.22949	0.81093	1	FALSE
AFLA_006140	1908.33	1745.32	0.12882	0.88022	1	FALSE
AFLA_006150	1164.8	597.149	0.96393	0.20848	0.82986	FALSE
AFLA_006160	2757.36	2088.58	0.40076	0.61257	1	FALSE
AFLA_006170	493.368	522.126	-0.081734	0.93488	1	FALSE
AFLA_006180	76.0234	49.9588	0.6057	0.48203	0.99405	FALSE
AFLA_006190	18.7601	9.4572	0.98818	0.43608	0.98087	FALSE
AFLA_006200	2.81128	3.29235	-0.22789	0.96952	1	FALSE
AFLA_006210	968.915	1048.15	-0.1134	0.91569	1	FALSE
AFLA_006220	1598.01	1465.66	0.12472	0.85429	1	FALSE
AFLA_006230	521.426	179.72	1.5367	0.052279	0.48887	FALSE
AFLA_006240	3336.81	3205.31	0.058004	0.92298	1	FALSE
AFLA_006250	107.405	62.9315	0.7712	0.33279	0.94177	FALSE
AFLA_006260	624.455	551.67	0.17879	0.89462	1	FALSE
AFLA_006270	1293.95	1625.21	-0.32885	0.61793	1	FALSE
AFLA_006280	1993.71	1836.06	0.11884	0.91472	1	FALSE
AFLA_006290	980.155	1559.86	-0.67033	0.3296	0.94014	FALSE
AFLA_006300	41486.4	36996.2	0.16526	0.86634	1	FALSE
AFLA_006310	3871.44	4238.22	-0.13059	0.84752	1	FALSE
AFLA_006320	1300.88	726.537	0.84038	0.2566	0.8919	FALSE
AFLA_006330	3144	1860.31	0.75706	0.29153	0.91331	FALSE
AFLA_006340	133.531	254.888	-0.93269	0.26945	0.90176	FALSE
AFLA_006350	6723.86	11636	-0.79124	0.42167	0.97817	FALSE
AFLA_006360	776.019	589.734	0.39603	0.52723	1	FALSE
AFLA_006370	7091.64	6440.33	0.13898	0.84335	1	FALSE
AFLA_006380	4007.84	7866.31	-0.97286	0.1518	0.75356	FALSE
AFLA_006390	1071.19	835.085	0.35923	0.63838	1	FALSE
AFLA_006400	314.836	218.991	0.52373	0.48611	0.99557	FALSE
AFLA_006410	727.27	1785	-1.2954	0.097872	0.64465	FALSE
AFLA_006420	4634.44	7288.25	-0.65318	0.37161	0.96238	FALSE
AFLA_006430	2691.95	2649.79	0.022771	0.97182	1	FALSE
AFLA_006440	7942.56	11395.1	-0.52074	0.37255	0.96238	FALSE
AFLA_006450	100.344	98.5622	0.025848	0.97243	1	FALSE
AFLA_006460	1214.28	216.902	2.485	0.0012462	0.052288	FALSE
AFLA_006470	885.147	727.171	0.28362	0.65464	1	FALSE
AFLA_006490	7893.56	14879.9	-0.91462	0.18752	0.80605	FALSE
AFLA_006500	358.878	397.36	-0.14695	0.87395	1	FALSE
AFLA_006520	8703.88	7197.5	0.27416	0.67677	1	FALSE
AFLA_006530	927.169	847.882	0.12897	0.79484	1	FALSE
AFLA_006540	5112.3	3819.21	0.4207	0.51064	1	FALSE
AFLA_006550	2486.85	2641.75	-0.087174	0.79165	1	FALSE
AFLA_006560	4918.64	6073.59	-0.30429	0.66947	1	FALSE
AFLA_006570	3829.72	6169.29	-0.68786	0.33426	0.94293	FALSE
AFLA_006580	7151.63	3441.57	1.0552	0.12133	0.69328	FALSE
AFLA_006590	788.646	1160.6	-0.55742	0.31741	0.93232	FALSE
AFLA_006600	33.7291	49.1859	-0.54425	0.54471	1	FALSE
AFLA_006610	6034.78	1956.82	1.6248	0.078627	0.58245	FALSE
AFLA_006620	430.223	147.431	1.545	0.035096	0.39719	FALSE
AFLA_006630	911.151	231.502	1.9767	0.0083558	0.17661	FALSE
AFLA_006640	912.082	932.471	-0.031896	0.9363	1	FALSE
AFLA_006650	2081.28	1478.72	0.49312	0.50175	1	FALSE
AFLA_006660	2419.22	2674.3	-0.14462	0.80497	1	FALSE
AFLA_006670	6008.3	7152.4	-0.25147	0.74781	1	FALSE
AFLA_006680	3715.82	5508.84	-0.56807	0.36626	0.96234	FALSE
AFLA_006690	3512.95	5181.59	-0.56071	0.42041	0.97817	FALSE
AFLA_006700	811.241	1015.47	-0.32394	0.64943	1	FALSE
AFLA_006710	646.444	896.422	-0.47165	0.48323	0.99466	FALSE
AFLA_006720	1707.72	2840.31	-0.73398	0.28296	0.9086	FALSE
AFLA_006730	596.893	219.505	1.4432	0.086419	0.60924	FALSE
AFLA_006740	390.841	281.491	0.4735	0.52527	1	FALSE
AFLA_006750	2255.45	6427.9	-1.5109	0.038381	0.41853	FALSE
AFLA_006760	814.029	104.893	2.9562	0.0045142	0.12273	FALSE
AFLA_006770	2813.46	2713.88	0.051988	0.92153	1	FALSE
AFLA_006780	4738.18	7984.44	-0.75286	0.2976	0.91652	FALSE
AFLA_006790	1098.44	2604.51	-1.2456	0.071276	0.56181	FALSE
AFLA_006800	1327.55	1562.8	-0.23537	0.60808	1	FALSE
AFLA_006810	5110.46	8569.2	-0.74571	0.25645	0.8919	FALSE
AFLA_006820	1879.9	3774.37	-1.0056	0.17208	0.78175	FALSE
AFLA_006830	2757.93	2051.57	0.42686	0.48905	0.9975	FALSE
AFLA_006840	5882.09	9158.57	-0.63879	0.36791	0.96238	FALSE
AFLA_006850	74.4387	97.4255	-0.38825	0.66077	1	FALSE
AFLA_006860	2627.07	2757.48	-0.069894	0.86339	1	FALSE
AFLA_006870	1738.09	777.008	1.1615	0.089765	0.61824	FALSE
AFLA_006880	1110.98	1274.27	-0.19784	0.71093	1	FALSE
AFLA_006890	1327.5	1880.82	-0.50265	0.44196	0.98214	FALSE
AFLA_006900	3020.61	2050.56	0.55882	0.41311	0.97641	FALSE
AFLA_006910	12.1771	16.8878	-0.47181	0.72357	1	FALSE
AFLA_006920	156.692	504.096	-1.6858	0.028958	0.36057	FALSE
AFLA_006930	694.924	671.133	0.050257	0.98761	1	FALSE
AFLA_006940	1648.53	1858.39	-0.17287	0.69769	1	FALSE
AFLA_006950	7087.22	10249.4	-0.53224	0.44067	0.98214	FALSE
AFLA_006960	143300	114515	0.3235	0.53027	1	FALSE
AFLA_006970	2211.67	1771.39	0.32026	0.7203	1	FALSE
AFLA_006980	3538.68	3496.08	0.017472	0.96961	1	FALSE
AFLA_006990	3080.12	3976.65	-0.36856	0.58354	1	FALSE
AFLA_007000	14018.9	19162.1	-0.45088	0.46808	0.98773	FALSE
AFLA_007010	38527.6	34538.8	0.15767	0.75452	1	FALSE
AFLA_007020	54613.4	85635.2	-0.64895	0.32113	0.935	FALSE
AFLA_007030	3422	9288.01	-1.4405	0.057495	0.50891	FALSE
AFLA_007040	7802.18	3467.56	1.17	0.071772	0.56391	FALSE
AFLA_007050	14251.6	10179.4	0.48547	0.36754	0.96238	FALSE
AFLA_007060	4023.93	5182.47	-0.36503	0.599	1	FALSE
AFLA_007070	26959.9	23196.1	0.21693	0.68308	1	FALSE
AFLA_007080	2287.87	3202.13	-0.48503	0.50092	1	FALSE
AFLA_007090	3949.54	4344.36	-0.13746	0.85228	1	FALSE
AFLA_007100	1391.91	1814.67	-0.38264	0.50592	1	FALSE
AFLA_007110	12086.4	16473.2	-0.44675	0.7123	1	FALSE
AFLA_007120	23553.5	25417.7	-0.10989	0.94663	1	FALSE
AFLA_007130	0	0	#VALUE!	NA	NA	NA
AFLA_007140	6694.99	2068.41	1.6946	0.014989	0.24933	FALSE
AFLA_007150	528.272	341.504	0.62938	0.38327	0.96581	FALSE
AFLA_007160	358.377	214.948	0.73749	0.32382	0.93692	FALSE
AFLA_007170	171.24	243.699	-0.50908	0.6687	1	FALSE
AFLA_007180	1666.31	1250.84	0.41376	0.56945	1	FALSE
AFLA_007190	23119.5	28309.1	-0.29215	0.65217	1	FALSE
AFLA_007200	1785.42	1985.39	-0.15316	0.90636	1	FALSE
AFLA_007210	2019.03	1845.04	0.13001	0.83411	1	FALSE
AFLA_007220	255.344	340.283	-0.41429	0.58847	1	FALSE
AFLA_007230	2648.33	2981.5	-0.17096	0.79854	1	FALSE
AFLA_007240	5778.69	5873.96	-0.023592	0.96211	1	FALSE
AFLA_007250	914.612	471.271	0.9566	0.2071	0.829	FALSE
AFLA_007350	71.4969	1281.86	-4.1642	0.014974	0.24933	FALSE
AFLA_007360	3.88307	4.657	-0.2622	1	1	FALSE
AFLA_007370	274.463	314.373	-0.19587	0.69096	1	FALSE
AFLA_007380	29.9687	11.398	1.3947	0.19367	0.8117	FALSE
AFLA_007390	5.81104	2.81237	1.047	0.63767	1	FALSE
AFLA_007400	4.29826	6.9536	-0.69401	0.69527	1	FALSE
AFLA_007410	0	0	#VALUE!	NA	NA	NA
AFLA_007420	12.1246	0.298306	5.345	0.02441	0.3277	FALSE
AFLA_007430	8474.02	596.58	3.8283	0.0067165	0.15708	FALSE
AFLA_007440	2281.04	262.024	3.1219	0.011844	0.21901	FALSE
AFLA_007450	16242.2	3602.31	2.1728	0.018087	0.27845	FALSE
AFLA_007460	9608.7	4924.72	0.9643	0.17144	0.78083	FALSE
AFLA_007470	29291.9	3527.87	3.0536	0.0093736	0.18871	FALSE
AFLA_007480	1161.39	237.782	2.2881	0.0018091	0.066743	FALSE
AFLA_007490	671.922	187.632	1.8404	0.12519	0.70357	FALSE
AFLA_007500	60.3092	66.5352	-0.14174	0.84756	1	FALSE
AFLA_007510	63.6672	16.6945	1.9312	0.071638	0.56317	FALSE
AFLA_007520	12.7082	5.65007	1.1694	0.50166	1	FALSE
AFLA_007530	1069.21	2309.7	-1.1112	0.17162	0.78092	FALSE
AFLA_007540	1523.69	568.072	1.4234	0.055119	0.50211	FALSE
AFLA_007550	6.24629	5.92669	0.075772	0.98544	1	FALSE
AFLA_007560	81.2454	44.5825	0.86581	0.35244	0.95506	FALSE
AFLA_007570	0.31474	1.88701	-2.5839	0.73577	1	FALSE
AFLA_007580	1619.91	23.7562	6.0915	2.82e-05	0.0033611	TRUE
AFLA_007590	10.3637	3.6525	1.5046	0.33509	0.94409	FALSE
AFLA_007600	1951.1	133.859	3.8655	8.13e-06	0.0011967	TRUE
AFLA_007610	54.1372	25.0761	1.1103	0.41605	0.978	FALSE
AFLA_007620	421.559	945.88	-1.1659	0.093576	0.63226	FALSE
AFLA_007630	185.782	181.196	0.036062	0.86486	1	FALSE
AFLA_007640	18780.9	3297.86	2.5097	0.011992	0.21977	FALSE
AFLA_007650	237.406	236.066	0.0081695	0.98314	1	FALSE
AFLA_007660	946.535	520.089	0.8639	0.23766	0.86993	FALSE
AFLA_007670	128.157	69.7368	0.87792	0.34125	0.95	FALSE
AFLA_007680	62.1373	46.3525	0.42281	0.73329	1	FALSE
AFLA_007690	1312.46	7613.22	-2.5362	0.11182	0.674	FALSE
AFLA_007700	12980.2	25150.8	-0.95429	0.31352	0.92967	FALSE
AFLA_007710	100.983	60.2089	0.74607	0.40402	0.97299	FALSE
AFLA_007720	212.686	318.133	-0.5809	0.461	0.98664	FALSE
AFLA_007730	21.338	3.37319	2.6612	0.14284	0.74018	FALSE
AFLA_007740	564.764	6.57542	6.4244	0.030528	0.36675	FALSE
AFLA_007750	22.239	60.3082	-1.4393	0.15225	0.75442	FALSE
AFLA_007760	43011.5	25515.9	0.75333	0.28727	0.90946	FALSE
AFLA_007770	2162.5	2464.36	-0.18851	0.70501	1	FALSE
AFLA_007780	1534.06	2228.66	-0.53883	0.41587	0.978	FALSE
AFLA_007790	975.511	445.961	1.1292	0.43426	0.98087	FALSE
AFLA_007800	8977.65	6554.4	0.45388	0.49886	1	FALSE
AFLA_007810	14315.9	377.866	5.2436	0.0814	0.59499	FALSE
AFLA_007820	1374.61	91.8752	3.9032	0.18233	0.79915	FALSE
AFLA_007830	3464.01	300.341	3.5278	0.19356	0.81166	FALSE
AFLA_007840	3973.99	2460.47	0.69166	0.52388	1	FALSE
AFLA_007850	1305.9	436.439	1.5812	0.15456	0.75631	FALSE
AFLA_007860	10092.6	3965.24	1.3478	0.22065	0.84812	FALSE
AFLA_007870	432.323	416.526	0.053704	0.94804	1	FALSE
AFLA_007880	4.40636	0	#NAME?	0.24756	0.88126	FALSE
AFLA_007890	3936.03	2986.39	0.39834	0.64678	1	FALSE
AFLA_007900	4131.49	2873.32	0.52394	0.44314	0.98214	FALSE
AFLA_007910	479.502	494.442	-0.044264	0.94397	1	FALSE
AFLA_007920	877.278	841.221	0.060549	0.97018	1	FALSE
AFLA_007930	993.002	313.462	1.6635	0.35572	0.95773	FALSE
AFLA_007940	172.89	134.728	0.35981	0.60465	1	FALSE
AFLA_007950	410.884	203.528	1.0135	0.34723	0.95233	FALSE
AFLA_007960	138.006	134.082	0.041615	0.83557	1	FALSE
AFLA_007970	11526.2	3809.72	1.5972	0.076141	0.57878	FALSE
AFLA_007980	216.955	93.7661	1.2103	0.48354	0.99466	FALSE
AFLA_007990	414.645	535.279	-0.36841	0.44224	0.98214	FALSE
AFLA_008000	3.1474	3.04883	0.045905	0.97733	1	FALSE
AFLA_008010	67.4905	276.587	-2.035	0.015858	0.25709	FALSE
AFLA_008020	0	4.92219	#VALUE!	0.20089	0.82036	FALSE
AFLA_008030	2.24271	1.91575	0.22734	1	1	FALSE
AFLA_008040	269.711	231.975	0.21745	0.90778	1	FALSE
AFLA_008050	57.9062	60.225	-0.056644	0.77383	1	FALSE
AFLA_008060	71.2243	48.0657	0.56736	0.63989	1	FALSE
AFLA_008070	19.453	10.4125	0.90167	0.50747	1	FALSE
AFLA_008080	1028.27	446.762	1.2026	0.19816	0.81727	FALSE
AFLA_008090	25.3807	10.7303	1.242	0.30392	0.92167	FALSE
AFLA_008100	161.746	30.3847	2.4123	0.01972	0.29393	FALSE
AFLA_008110	105.964	348.511	-1.7176	0.24307	0.87606	FALSE
AFLA_008120	2034.37	962.731	1.0794	0.11019	0.67009	FALSE
AFLA_008130	2283.17	1828.84	0.32011	0.62429	1	FALSE
AFLA_008140	0	0	#VALUE!	NA	NA	NA
AFLA_008150	808.053	260.59	1.6327	0.13277	0.72067	FALSE
AFLA_008160	28.2189	19.8432	0.50802	0.76526	1	FALSE
AFLA_008170	27.7722	14.5433	0.93329	0.47776	0.99252	FALSE
AFLA_008180	2349.43	965.355	1.2832	0.060555	0.51941	FALSE
AFLA_008190	15099.1	12723.1	0.24701	0.62589	1	FALSE
AFLA_008200	228.921	304.114	-0.40976	0.77991	1	FALSE
AFLA_008210	382.244	827.572	-1.1144	0.34105	0.95	FALSE
AFLA_008220	210.417	247.592	-0.23471	0.82167	1	FALSE
AFLA_008230	31.4263	24.6001	0.35331	0.87209	1	FALSE
AFLA_008240	2311.71	4671.22	-1.0148	0.16397	0.76776	FALSE
AFLA_008250	2360.55	3483.85	-0.56156	0.42	0.97817	FALSE
AFLA_008260	151.475	178.627	-0.23787	0.76031	1	FALSE
AFLA_008270	3298.2	5693.86	-0.78773	0.2765	0.9055	FALSE
AFLA_008280	246.914	192.444	0.35957	0.62104	1	FALSE
AFLA_008290	5254.21	2828.81	0.89328	0.22634	0.85706	FALSE
AFLA_008300	4326.97	2376.1	0.86476	0.21878	0.84557	FALSE
AFLA_008310	20072.7	10005	1.0045	0.14607	0.745	FALSE
AFLA_008320	414.234	449.325	-0.11731	0.7058	1	FALSE
AFLA_008330	781.034	867.082	-0.15078	0.78797	1	FALSE
AFLA_008340	820.008	1339.58	-0.70807	0.27895	0.90782	FALSE
AFLA_008350	757.05	742.075	0.028823	0.87962	1	FALSE
AFLA_008360	116.243	209.483	-0.84969	0.27562	0.90547	FALSE
AFLA_008370	2154.53	3819.59	-0.82605	0.56418	1	FALSE
AFLA_008380	2733.32	2995.09	-0.13194	0.84417	1	FALSE
AFLA_008390	6484.84	7198.3	-0.15059	0.89852	1	FALSE
AFLA_008400	5.70427	2.1897	1.3813	0.72186	1	FALSE
AFLA_008410	1624.39	434.894	1.9012	0.48262	0.99452	FALSE
AFLA_008420	9.15726	20.6058	-1.1701	0.36825	0.96238	FALSE
AFLA_008430	34.1321	40.2174	-0.23669	0.72995	1	FALSE
AFLA_008440	137.942	430.874	-1.6432	0.03118	0.37016	FALSE
AFLA_008450	2470.75	489.805	2.3347	0.010563	0.20451	FALSE
AFLA_008460	1518.29	3691.22	-1.2816	0.080512	0.59064	FALSE
AFLA_008470	32.6876	64.0935	-0.97144	0.32275	0.93638	FALSE
AFLA_008480	22584.3	51336.1	-1.1847	0.15067	0.7518	FALSE
AFLA_008490	13581.6	13603.6	-0.0023345	0.97107	1	FALSE
AFLA_008500	1721.66	1893.62	-0.13735	0.86069	1	FALSE
AFLA_008510	45.6544	7.4085	2.6235	0.11509	0.68037	FALSE
AFLA_008520	543.555	400.05	0.44224	0.5362	1	FALSE
AFLA_008530	352.281	217.23	0.69751	0.39568	0.96984	FALSE
AFLA_008550	166.658	105.744	0.65631	0.4368	0.98087	FALSE
AFLA_008560	396.654	322.763	0.2974	0.62038	1	FALSE
AFLA_008570	562.479	331.641	0.76218	0.26017	0.89523	FALSE
AFLA_008580	58.9647	63.9138	-0.11627	0.84891	1	FALSE
AFLA_008590	316.397	240.945	0.39303	0.59477	1	FALSE
AFLA_008600	1014.1	1116.16	-0.13834	0.96287	1	FALSE
AFLA_008610	30.0585	27.3846	0.13441	0.98706	1	FALSE
AFLA_008620	2333.02	1627.5	0.51954	0.47012	0.98797	FALSE
AFLA_008630	8460.27	3457.23	1.2911	0.47836	0.99274	FALSE
AFLA_008640	532.214	467.277	0.18773	0.98385	1	FALSE
AFLA_008650	43.848	39.0076	0.16876	0.85317	1	FALSE
AFLA_008660	52.3285	25.2052	1.0539	0.29502	0.91524	FALSE
AFLA_008670	32.0065	18.2919	0.80716	0.43513	0.98087	FALSE
AFLA_008680	0.475356	0	#NAME?	0.97975	1	FALSE
AFLA_008690	665.672	1057.88	-0.66829	0.51869	1	FALSE
AFLA_008700	0.816644	2.70814	-1.7295	0.69784	1	FALSE
AFLA_008710	0	0	#VALUE!	NA	NA	NA
AFLA_008720	1345.85	1177.03	0.19337	0.75934	1	FALSE
AFLA_008730	51.2599	57.3516	-0.162	0.8415	1	FALSE
AFLA_008740	2162.94	422.767	2.3551	0.14596	0.745	FALSE
AFLA_008750	97.2757	144.985	-0.57575	0.49579	1	FALSE
AFLA_008760	14.9969	19.1338	-0.35146	0.63625	1	FALSE
AFLA_008770	4.41019	6.5126	-0.56239	0.85475	1	FALSE
AFLA_008780	0.950712	0.539147	0.81833	1	1	FALSE
AFLA_008790	6.78181	4.61586	0.55507	0.79498	1	FALSE
AFLA_008800	2.584	15.408	-2.576	0.10638	0.66327	FALSE
AFLA_008810	0.31474	5.08389	-4.0137	0.3109	0.92689	FALSE
AFLA_008820	1109.54	820.929	0.43463	0.5291	1	FALSE
AFLA_008830	2155.04	1024.1	1.0734	0.1832	0.79991	FALSE
AFLA_008840	4560.88	4859.58	-0.09152	0.84252	1	FALSE
AFLA_008850	175.295	110.295	0.66842	0.61452	1	FALSE
AFLA_008860	16.5959	23.6006	-0.508	0.59301	1	FALSE
AFLA_008870	8.66243	10.1687	-0.2313	0.97019	1	FALSE
AFLA_008880	3.82291	28.3348	-2.8898	0.026182	0.34076	FALSE
AFLA_008890	8080.23	2556.53	1.6602	0.018397	0.28169	FALSE
AFLA_008900	53.134	20.4249	1.3793	0.15788	0.76179	FALSE
AFLA_008910	1776.18	2018.95	-0.18482	0.68374	1	FALSE
AFLA_008920	10837.5	9389.25	0.20695	0.8071	1	FALSE
AFLA_008930	40.5598	17.5943	1.2049	0.41103	0.97641	FALSE
AFLA_008940	0	0	#VALUE!	NA	NA	NA
AFLA_008950	16.459	10.931	0.59045	0.62683	1	FALSE
AFLA_008960	535.698	2699.26	-2.3331	0.032392	0.38054	FALSE
AFLA_008970	634.916	437.283	0.538	0.54927	1	FALSE
AFLA_008980	3021.73	3112.63	-0.042759	0.92956	1	FALSE
AFLA_008990	17341.8	18216.4	-0.070983	0.96873	1	FALSE
AFLA_009000	72908.2	120856	-0.72914	0.27709	0.90581	FALSE
AFLA_009010	100.763	158.868	-0.65686	0.44081	0.98214	FALSE
AFLA_009020	23287.3	21336.4	0.12623	0.80104	1	FALSE
AFLA_009030	310.603	304.093	0.030558	0.89624	1	FALSE
AFLA_009040	3167.97	813.844	1.9607	0.18826	0.80799	FALSE
AFLA_009050	2808.74	2035.66	0.46443	0.51523	1	FALSE
AFLA_009060	329.453	70.3563	2.2273	0.0037437	0.1085	FALSE
AFLA_009070	113.6	197.815	-0.80019	0.35913	0.9586	FALSE
AFLA_009080	1414.7	2322.64	-0.71526	0.32035	0.9342	FALSE
AFLA_009090	4385.65	5504.16	-0.32773	0.59084	1	FALSE
AFLA_009100	2882.42	2525.09	0.19094	0.81299	1	FALSE
AFLA_009110	10672	8277.57	0.36655	0.55894	1	FALSE
AFLA_009120	26.1714	151.349	-2.5318	0.010068	0.19737	FALSE
AFLA_009130	17.5219	29.6072	-0.75678	0.50499	1	FALSE
AFLA_009140	12.5184	51.5721	-2.0425	0.05271	0.49113	FALSE
AFLA_009150	3.47513	8.48752	-1.2883	0.50923	1	FALSE
AFLA_009160	27.0398	64.2454	-1.2485	0.21996	0.84753	FALSE
AFLA_009170	10239.9	8339.58	0.29616	0.65181	1	FALSE
AFLA_009180	10.6261	30.992	-1.5443	0.1857	0.80443	FALSE
AFLA_009190	7.13799	27.9695	-1.9703	0.15035	0.75137	FALSE
AFLA_009200	225.623	127.374	0.82484	0.31803	0.9324	FALSE
AFLA_009210	924.851	329.386	1.4894	0.05946	0.51584	FALSE
AFLA_009220	135.653	138.017	-0.024926	0.9425	1	FALSE
AFLA_009230	0.31474	1.67223	-2.4095	0.78598	1	FALSE
AFLA_009240	3983.59	1386.41	1.5227	0.029508	0.36219	FALSE
AFLA_009250	146.013	29.8191	2.2918	0.020955	0.3049	FALSE
AFLA_009260	302.411	37.1635	3.0246	0.0045987	0.12455	FALSE
AFLA_009270	505.493	684.029	-0.43637	0.57465	1	FALSE
AFLA_009280	140.852	67.3942	1.0635	0.17313	0.78397	FALSE
AFLA_009290	4.50548	5.64812	-0.32609	0.87574	1	FALSE
AFLA_009300	14.4612	18.8701	-0.38391	0.79137	1	FALSE
AFLA_009310	75.569	21.1027	1.8404	0.087245	0.61135	FALSE
AFLA_009320	74.3755	0.298306	7.9619	1.32e-07	4.77e-05	TRUE
AFLA_009330	22.061	0	#NAME?	0.00055913	0.029546	TRUE
AFLA_009340	46.052	2.42616	4.2465	0.0011918	0.050917	FALSE
AFLA_009350	0.475356	0	#NAME?	0.97975	1	FALSE
AFLA_009360	60.9724	27.6757	1.1395	0.74163	1	FALSE
AFLA_009370	62.0882	9.09438	2.7713	0.33886	0.94818	FALSE
AFLA_009380	2857.26	734.303	1.9602	0.043937	0.44785	FALSE
AFLA_009390	5.7488	2.15659	1.4145	0.56804	1	FALSE
AFLA_009400	55.1581	15.2826	1.8517	0.19122	0.81051	FALSE
AFLA_009410	974.366	169.764	2.5209	0.011762	0.21898	FALSE
AFLA_009420	2429.56	1258.89	0.94854	0.13471	0.72546	FALSE
AFLA_009430	5512.33	3883.75	0.50521	0.53994	1	FALSE
AFLA_009440	110.674	95.6317	0.21075	0.9472	1	FALSE
AFLA_009450	0	2.91927	#VALUE!	0.43606	0.98087	FALSE
AFLA_009460	22.7423	28.3573	-0.31834	0.77088	1	FALSE
AFLA_009470	10.4395	27.6842	-1.407	0.31327	0.92945	FALSE
AFLA_009480	30.2267	59.4855	-0.97671	0.30706	0.9234	FALSE
AFLA_009490	170.949	235.705	-0.46342	0.43522	0.98087	FALSE
AFLA_009500	62.6898	73.5616	-0.23072	0.74511	1	FALSE
AFLA_009510	1009.59	9694.94	-3.2635	0.00034604	0.021295	TRUE
AFLA_009520	93.8147	144.133	-0.61952	0.59309	1	FALSE
AFLA_009530	7.86526	0.593937	3.7271	0.16453	0.7686	FALSE
AFLA_009540	51.0871	29.6968	0.78265	0.51066	1	FALSE
AFLA_009550	0.656028	5.85852	-3.1587	0.32782	0.93889	FALSE
AFLA_009560	0.475356	1.94448	-2.0323	0.71526	1	FALSE
AFLA_009570	35.691	107.206	-1.5868	0.12069	0.69215	FALSE
AFLA_009580	44.2015	40.7223	0.11828	0.8873	1	FALSE
AFLA_009590	14.822	25.5132	-0.7835	0.43979	0.98214	FALSE
AFLA_009600	43.1137	72.234	-0.74453	0.3665	0.96234	FALSE
AFLA_009610	1.90142	0	#NAME?	0.62171	1	FALSE
AFLA_009620	3.4673	0	#NAME?	0.29501	0.91524	FALSE
AFLA_009630	2426.97	2323.04	0.063138	0.81914	1	FALSE
AFLA_009640	0.475356	0	#NAME?	0.97975	1	FALSE
AFLA_009650	0	0	#VALUE!	NA	NA	NA
AFLA_009660	0	0	#VALUE!	NA	NA	NA
AFLA_009670	1.25896	0	#NAME?	0.69836	1	FALSE
AFLA_009680	2.9654	7.41725	-1.3227	0.61611	1	FALSE
AFLA_009690	28.5669	52.2287	-0.8705	0.386	0.96749	FALSE
AFLA_009700	9.34651	2.75758	1.761	0.60053	1	FALSE
AFLA_009710	72.9018	21.0479	1.7923	0.19721	0.81686	FALSE
AFLA_009720	42.3883	40.4826	0.066365	1	1	FALSE
AFLA_009730	80.4087	63.7823	0.3342	0.81465	1	FALSE
AFLA_009740	614.594	87.2255	2.8168	0.13326	0.72152	FALSE
AFLA_009750	128.607	2380.52	-4.2102	5.28e-07	0.00014003	TRUE
AFLA_009760	1.41958	6.53963	-2.2037	0.39417	0.96931	FALSE
AFLA_009770	6.02609	9.73918	-0.69258	0.67919	1	FALSE
AFLA_009780	25.5278	23.6613	0.10954	0.97981	1	FALSE
AFLA_009790	185.286	318.989	-0.78375	0.56461	1	FALSE
AFLA_009800	68.5277	47.5797	0.52634	0.47097	0.98861	FALSE
AFLA_009810	2.67721	2.15659	0.31198	0.955	1	FALSE
AFLA_009820	0.656028	12.2279	-4.2203	0.28247	0.9086	FALSE
AFLA_009830	3.07159	3.64812	-0.24817	0.98054	1	FALSE
AFLA_009840	40.9482	115.134	-1.4914	0.48992	0.9975	FALSE
AFLA_009850	4.64529	13.7085	-1.5612	0.44628	0.98254	FALSE
AFLA_009860	14.8043	66.8671	-2.1753	0.3571	0.9586	FALSE
AFLA_009870	29.0837	0	#NAME?	7.38e-05	0.0070639	TRUE
AFLA_009880	0.475356	0	#NAME?	0.97975	1	FALSE
AFLA_009890	2.22973	0	#NAME?	0.47022	0.98797	FALSE
AFLA_009900	286.572	105.806	1.4375	0.060107	0.51864	FALSE
AFLA_009910	97.6137	62.68	0.63908	0.47366	0.98941	FALSE
AFLA_009920	0	0.269573	#VALUE!	1	1	FALSE
AFLA_009930	7.55185	0	#NAME?	0.065703	0.54421	FALSE
AFLA_009940	19.9289	8.01511	1.3141	0.29163	0.91331	FALSE
AFLA_009950	354.391	244.788	0.53381	0.46754	0.9875	FALSE
AFLA_009960	56.7715	49.9158	0.18567	0.79639	1	FALSE
AFLA_009970	17.6579	26.7902	-0.60139	0.63079	1	FALSE
AFLA_009980	7.74093	0.62267	3.636	0.21657	0.84209	FALSE
AFLA_009990	104.931	45.4991	1.2055	0.13298	0.72087	FALSE
AFLA_010000	213.119	163.288	0.38424	0.50362	1	FALSE
AFLA_010010	430.205	277.788	0.63104	0.31021	0.92624	FALSE
AFLA_010020	790.09	639.483	0.30511	0.60892	1	FALSE
AFLA_010030	55.9221	53.75	0.057155	0.92852	1	FALSE
AFLA_010040	80.7223	70.8166	0.18888	0.79872	1	FALSE
AFLA_010050	308.826	179.687	0.78131	0.2599	0.89523	FALSE
AFLA_010060	66.282	16.8869	1.9727	0.034197	0.39111	FALSE
AFLA_010070	27.4907	7.71921	1.8324	0.14255	0.73964	FALSE
AFLA_010080	282.842	134.846	1.0687	0.19556	0.81423	FALSE
AFLA_010090	5.03584	5.83344	-0.21211	1	1	FALSE
AFLA_010100	7.18976	73.9865	-3.3632	0.24256	0.87572	FALSE
AFLA_010110	9.47466	10.3699	-0.13025	0.92913	1	FALSE
AFLA_010120	371.788	466.907	-0.32866	0.66352	1	FALSE
AFLA_010130	356.502	407.873	-0.19421	0.75443	1	FALSE
AFLA_010140	219.513	1527.82	-2.7991	0.057072	0.50617	FALSE
AFLA_010150	57.3493	48.1181	0.2532	0.99934	1	FALSE
AFLA_010160	0	0.269573	#VALUE!	1	1	FALSE
AFLA_010170	1470.78	234.061	2.6516	0.45157	0.9848	FALSE
AFLA_010180	1897.92	1742.2	0.1235	0.9235	1	FALSE
AFLA_010190	666.923	629.166	0.084079	0.85691	1	FALSE
AFLA_010200	370.818	412.182	-0.15257	0.94354	1	FALSE
AFLA_010210	371.538	351.561	0.079736	0.81481	1	FALSE
AFLA_010220	6.25203	15.0294	-1.2654	0.41843	0.97817	FALSE
AFLA_010230	68.4237	90.4059	-0.40192	0.47537	0.99048	FALSE
AFLA_010240	72.6421	104.704	-0.52744	0.42543	0.97951	FALSE
AFLA_010250	10.2363	2.26884	2.1737	0.41582	0.978	FALSE
AFLA_010260	0	0	#VALUE!	NA	NA	NA
AFLA_010270	0	0	#VALUE!	NA	NA	NA
AFLA_010280	2.83266	0.324364	3.1265	0.48688	0.996	FALSE
AFLA_010290	4.75356	1.61744	1.5553	0.75694	1	FALSE
AFLA_010300	0	0	#VALUE!	NA	NA	NA
AFLA_010310	6.49437	2.45489	1.4035	0.7372	1	FALSE
AFLA_010320	0	0	#VALUE!	NA	NA	NA
AFLA_010330	0.341288	3.91672	-3.5206	0.43305	0.98087	FALSE
AFLA_010340	0	1.07829	#VALUE!	0.80201	1	FALSE
AFLA_010350	0.31474	0.298306	0.077366	1	1	FALSE
AFLA_010360	128.06	69.1375	0.88928	0.26736	0.90102	FALSE
AFLA_010370	2.54447	0	#NAME?	0.41183	0.97641	FALSE
AFLA_010380	1.60025	0.539147	1.5695	0.80976	1	FALSE
AFLA_010390	3.38633	0.298306	3.5049	0.42573	0.97987	FALSE
AFLA_010400	29.6313	1.91575	3.9511	0.056428	0.50561	FALSE
AFLA_010410	28.5278	0.269573	6.7255	0.0073765	0.16637	FALSE
AFLA_010420	49.9345	12.4868	1.9996	0.089946	0.61824	FALSE
AFLA_010430	0	0	#VALUE!	NA	NA	NA
AFLA_010440	14.3938	30.1846	-1.0684	0.39316	0.96931	FALSE
AFLA_010450	41.9	27.6274	0.60085	0.57552	1	FALSE
AFLA_010460	209.327	119.685	0.80651	0.31962	0.93401	FALSE
AFLA_010470	9.89351	28.7005	-1.5365	0.51734	1	FALSE
AFLA_010480	2.21617	2.69573	-0.28261	0.8737	1	FALSE
AFLA_010490	5.46976	1.10703	2.3048	0.43419	0.98087	FALSE
AFLA_010500	9.70003	2.15659	2.1692	0.36937	0.96238	FALSE
AFLA_010510	0	0	#VALUE!	NA	NA	NA
AFLA_010520	0	0	#VALUE!	NA	NA	NA
AFLA_010530	0	0	#VALUE!	NA	NA	NA
AFLA_010540	0	2.42616	#VALUE!	0.49078	0.9975	FALSE
AFLA_010550	48.3031	209.52	-2.1169	0.013369	0.2352	FALSE
AFLA_010560	15.2242	42.1435	-1.4689	0.29488	0.91524	FALSE
AFLA_010570	323.213	257.603	0.32733	0.74154	1	FALSE
AFLA_010580	4603.68	3309.12	0.47634	0.59025	1	FALSE
AFLA_010590	308.832	1574.48	-2.35	0.056155	0.50468	FALSE
AFLA_010600	149.369	6129.13	-5.3587	0.00094956	0.042917	TRUE
AFLA_010610	177.168	4202.17	-4.5679	0.022262	0.31354	FALSE
AFLA_010620	589.125	1836.09	-1.64	0.20943	0.83128	FALSE
AFLA_010630	987.14	1201.82	-0.28389	0.62496	1	FALSE
AFLA_010640	916.575	1734.3	-0.92003	0.19006	0.81002	FALSE
AFLA_010650	0.816644	8.25425	-3.3374	0.20962	0.83128	FALSE
AFLA_010660	0	0	#VALUE!	NA	NA	NA
AFLA_010670	0	1.49153	#VALUE!	0.70725	1	FALSE
AFLA_010680	50.4333	23.9063	1.077	0.39624	0.96984	FALSE
AFLA_010690	88.555	22.7442	1.9611	0.04193	0.43851	FALSE
AFLA_010700	492.561	369.532	0.4146	0.52018	1	FALSE
AFLA_010710	44.5816	29.5098	0.59526	0.46789	0.9875	FALSE
AFLA_010720	84.2926	55.2589	0.6092	0.42386	0.97889	FALSE
AFLA_010730	23.0723	76.352	-1.7265	0.096152	0.63976	FALSE
AFLA_010740	1320.36	958.058	0.46275	0.45964	0.98664	FALSE
AFLA_010750	1.92148	7.04907	-1.8752	0.41508	0.97759	FALSE
AFLA_010760	2388.77	2391.65	-0.0017375	0.92135	1	FALSE
AFLA_010770	625.277	568.527	0.13727	1	1	FALSE
AFLA_010780	1314.43	989.11	0.41024	0.65918	1	FALSE
AFLA_010790	2823.42	2217.74	0.34836	0.57071	1	FALSE
AFLA_010800	2126.78	1392.02	0.61149	0.40487	0.97352	FALSE
AFLA_010810	5478.57	3417.22	0.68098	0.28823	0.91046	FALSE
AFLA_010820	63.1521	50.1802	0.33171	0.67267	1	FALSE
AFLA_010830	37.7395	210.605	-2.4804	0.16927	0.77664	FALSE
AFLA_010840	10.5761	24.262	-1.1979	0.41296	0.97641	FALSE
AFLA_010850	0	0.539147	#VALUE!	0.95286	1	FALSE
AFLA_010860	1807.94	1067.28	0.76041	0.38071	0.96579	FALSE
AFLA_010870	142.265	9.97807	3.8337	4.84e-05	0.0050354	TRUE
AFLA_010880	506.819	362.38	0.48397	0.5974	1	FALSE
AFLA_010890	1767.37	2019.42	-0.19234	0.85355	1	FALSE
AFLA_010900	540.579	572.939	-0.083877	0.85712	1	FALSE
AFLA_010910	30975.4	22853.9	0.43868	0.49248	0.9975	FALSE
AFLA_010920	7.61926	1.88701	2.0135	0.469	0.98788	FALSE
AFLA_010930	5656.04	2769.83	1.03	0.11273	0.67511	FALSE
AFLA_010940	1450.32	1543.68	-0.089994	0.97695	1	FALSE
AFLA_010950	7259	4669.29	0.63657	0.30761	0.92387	FALSE
AFLA_010960	542.379	297.575	0.86605	0.41305	0.97641	FALSE
AFLA_010970	71.0444	124.086	-0.80454	0.44256	0.98214	FALSE
AFLA_010980	186.591	272.989	-0.54896	0.67301	1	FALSE
AFLA_010990	1584.87	330.07	2.2635	0.027762	0.35124	FALSE
AFLA_011000	0.62948	26.8743	-5.4159	0.060565	0.51941	FALSE
AFLA_011010	27.1189	45.0453	-0.73208	0.59326	1	FALSE
AFLA_011020	0	0	#VALUE!	NA	NA	NA
AFLA_011030	0	0.62267	#VALUE!	0.9431	1	FALSE
AFLA_011040	195.463	658.13	-1.7515	0.083401	0.5993	FALSE
AFLA_011050	150.376	738.533	-2.2961	0.035469	0.39957	FALSE
AFLA_011060	168.351	173.429	-0.042877	0.97465	1	FALSE
AFLA_011070	288.936	72.7638	1.9895	0.013038	0.23025	FALSE
AFLA_011080	289.685	249.353	0.21629	0.87224	1	FALSE
AFLA_011090	345.089	258.667	0.41587	0.58575	1	FALSE
AFLA_011100	181.181	171.9	0.075858	0.94361	1	FALSE
AFLA_011110	119.385	187.141	-0.64851	0.36183	0.96092	FALSE
AFLA_011120	21.3849	47.6805	-1.1568	0.22838	0.8606	FALSE
AFLA_011130	1078.37	803.023	0.42534	0.46978	0.98791	FALSE
AFLA_011140	0	10.5576	#VALUE!	0.03019	0.36537	FALSE
AFLA_011150	2.25628	0.324364	2.7983	0.59384	1	FALSE
AFLA_011160	2.04906	0	#NAME?	0.52098	1	FALSE
AFLA_011170	10.0419	0	#NAME?	0.024841	0.33033	FALSE
AFLA_011180	0.31474	0	#NAME?	0.97972	1	FALSE
AFLA_011190	0	0.269573	#VALUE!	1	1	FALSE
AFLA_011200	106.979	3.53319	4.9202	0.00021816	0.015332	TRUE
AFLA_011210	27.5575	3.94107	2.8058	0.068516	0.55444	FALSE
AFLA_011220	122.35	24.487	2.3209	0.10172	0.65433	FALSE
AFLA_011230	1103.42	238.642	2.2091	0.0037542	0.10858	FALSE
AFLA_011240	3072.08	6357.75	-1.0493	0.37084	0.96238	FALSE
AFLA_011250	1082.46	580.07	0.90002	0.26983	0.90179	FALSE
AFLA_011260	88.4615	50.4953	0.8089	0.36074	0.96071	FALSE
AFLA_011270	2581.37	444.34	2.5384	0.14734	0.7464	FALSE
AFLA_011280	2419.84	3185.9	-0.39679	0.64398	1	FALSE
AFLA_011290	27820.2	53936.1	-0.95512	0.18575	0.80443	FALSE
AFLA_011300	3714.17	631.791	2.5555	0.00046314	0.026105	TRUE
AFLA_011310	328.833	266.205	0.30482	0.80737	1	FALSE
AFLA_011320	20.4535	13.701	0.57807	0.57165	1	FALSE
AFLA_011330	7310.89	2683.32	1.446	0.46541	0.98695	FALSE
AFLA_011340	0.31474	0.269573	0.22348	1	1	FALSE
AFLA_011350	8.4151	9.01399	-0.099184	0.99042	1	FALSE
AFLA_011360	2797.65	754.3	1.891	0.006572	0.15501	FALSE
AFLA_011370	1822.87	1834.98	-0.0095502	0.89126	1	FALSE
AFLA_011380	98.213	743.797	-2.9209	0.018365	0.28151	FALSE
AFLA_011390	73.3491	162.026	-1.1434	0.40453	0.97352	FALSE
AFLA_011400	84.4958	195.903	-1.2132	0.33081	0.94136	FALSE
AFLA_011410	18.74	2.24449	3.0617	0.044875	0.45025	FALSE
AFLA_011420	2.584	0	#NAME?	0.46733	0.9875	FALSE
AFLA_011430	6.7948	0	#NAME?	0.09259	0.62811	FALSE
AFLA_011440	897.711	167.686	2.4205	0.019357	0.29069	FALSE
AFLA_011450	7.6865	28.2182	-1.8762	0.18265	0.79991	FALSE
AFLA_011460	3984.86	4155.41	-0.060461	0.93943	1	FALSE
AFLA_011470	1614.3	1679.85	-0.057426	0.88612	1	FALSE
AFLA_011480	6421.03	10319.2	-0.68445	0.46483	0.98695	FALSE
AFLA_011490	38.4554	157.238	-2.0317	0.049057	0.47363	FALSE
AFLA_011500	1.90142	6.09641	-1.6809	0.43562	0.98087	FALSE
AFLA_011510	4.27821	3.08729	0.47066	1	1	FALSE
AFLA_011520	394.642	815.338	-1.0469	0.17073	0.7784	FALSE
AFLA_011530	39674.7	11676.1	1.7647	0.19396	0.81188	FALSE
AFLA_011540	562.246	33.3997	4.0733	0.24064	0.87303	FALSE
AFLA_011550	785.405	645.038	0.28405	0.95701	1	FALSE
AFLA_011560	1267.43	632.03	1.0038	0.18171	0.79736	FALSE
AFLA_011570	1676.96	1702.83	-0.022088	0.95491	1	FALSE
AFLA_011580	12663.7	18076.3	-0.5134	0.42126	0.97817	FALSE
AFLA_011590	1604.76	1497.77	0.099545	0.8861	1	FALSE
AFLA_011600	4308.88	5441.61	-0.33672	0.60056	1	FALSE
AFLA_011610	4330.72	4992.26	-0.20508	0.71629	1	FALSE
AFLA_011620	1472.69	2905.62	-0.98039	0.17023	0.77786	FALSE
AFLA_011630	1991.97	1974.29	0.012859	0.96991	1	FALSE
AFLA_011640	3305.83	5260.18	-0.6701	0.33192	0.94177	FALSE
AFLA_011650	3674.03	3464.37	0.084772	0.91698	1	FALSE
AFLA_011660	9085.63	4384.67	1.0511	0.14992	0.74993	FALSE
AFLA_011670	43.5052	124.313	-1.5147	0.19916	0.819	FALSE
AFLA_011680	425.985	472.88	-0.15067	0.73406	1	FALSE
AFLA_011690	25.1047	53.0121	-1.0784	0.29672	0.91604	FALSE
AFLA_011700	15092.2	46310	-1.6175	0.02258	0.3148	FALSE
AFLA_011710	145.519	220.409	-0.59898	0.45897	0.98658	FALSE
AFLA_011720	3189.4	2628.9	0.27883	0.70192	1	FALSE
AFLA_011730	769.99	974.35	-0.3396	0.52332	1	FALSE
AFLA_011740	7377.54	11974.3	-0.69873	0.38397	0.96581	FALSE
AFLA_011750	880.348	863.178	0.028415	0.97851	1	FALSE
AFLA_011760	3704.4	3888.33	-0.069908	0.88116	1	FALSE
AFLA_011770	10559.4	4137.51	1.3517	0.080645	0.59132	FALSE
AFLA_011780	630.49	155.985	2.0151	0.015769	0.25684	FALSE
AFLA_011790	2164.02	1601.72	0.43409	0.45993	0.98664	FALSE
AFLA_011800	6580.86	3060.48	1.1045	0.11264	0.67511	FALSE
AFLA_011810	2302.88	1920.18	0.2622	0.67705	1	FALSE
AFLA_011820	3583.82	5191.59	-0.53468	0.44786	0.98374	FALSE
AFLA_011830	0.475356	0	#NAME?	0.97975	1	FALSE
AFLA_011840	1.25896	0	#NAME?	0.69836	1	FALSE
AFLA_011850	0.31474	0.269573	0.22348	1	1	FALSE
AFLA_011860	2053.42	1669.43	0.29867	0.752	1	FALSE
AFLA_011870	166.376	176.961	-0.088982	0.87305	1	FALSE
AFLA_011880	345.735	418.598	-0.2759	0.67101	1	FALSE
AFLA_011890	766.988	1041.71	-0.44168	0.55451	1	FALSE
AFLA_011900	2926.08	4928.65	-0.75222	0.29642	0.91604	FALSE
AFLA_011910	85.0855	150.688	-0.82458	0.46044	0.98664	FALSE
AFLA_011920	1311.07	975.291	0.42684	0.58734	1	FALSE
AFLA_011930	1213.92	2355.09	-0.95611	0.17779	0.79206	FALSE
AFLA_011940	4515.83	4306.49	0.06848	0.9186	1	FALSE
AFLA_011950	1297.94	1763.08	-0.44188	0.59657	1	FALSE
AFLA_011960	2002.96	2307.38	-0.20412	0.7516	1	FALSE
AFLA_011970	3755.35	7135.19	-0.926	0.13175	0.72001	FALSE
AFLA_011980	773.489	1403.85	-0.85994	0.21592	0.84025	FALSE
AFLA_011990	138.516	164.002	-0.24366	0.66041	1	FALSE
AFLA_012000	696.832	720.75	-0.048688	0.81917	1	FALSE
AFLA_012010	3958.06	4114.93	-0.056074	0.80934	1	FALSE
AFLA_012020	1321.57	403.937	1.71	0.024055	0.32511	FALSE
AFLA_012030	2389.83	6672.94	-1.4814	0.057729	0.51006	FALSE
AFLA_012040	41.5302	41.5339	-0.00012658	0.97316	1	FALSE
AFLA_012050	2415.4	4995.19	-1.0483	0.32652	0.93836	FALSE
AFLA_012060	3482.53	12887.6	-1.8878	0.058944	0.51429	FALSE
AFLA_012070	1987.16	6050.16	-1.6063	0.022081	0.31162	FALSE
AFLA_012080	4504.8	8183.98	-0.86134	0.35226	0.95488	FALSE
AFLA_012090	2938.75	4113.58	-0.48519	0.48361	0.99466	FALSE
AFLA_012100	3214.37	1473.44	1.1254	0.11636	0.68432	FALSE
AFLA_012110	1984.47	3631.22	-0.8717	0.24591	0.87997	FALSE
AFLA_012120	858.982	1655.23	-0.94633	0.19294	0.81075	FALSE
AFLA_012130	945.181	652.119	0.53546	0.48005	0.99287	FALSE
AFLA_012140	1555.41	1777.21	-0.19232	0.80398	1	FALSE
AFLA_012150	2015.79	1927.88	0.064328	0.93943	1	FALSE
AFLA_012160	15361.8	11724.8	0.38978	0.56711	1	FALSE
AFLA_012170	4698.18	5003.95	-0.090965	0.89264	1	FALSE
AFLA_012180	1112.43	686.841	0.69566	0.35116	0.95403	FALSE
AFLA_012190	7721.26	10912.1	-0.49902	0.52302	1	FALSE
AFLA_012200	45459.7	92904.2	-1.0312	0.13504	0.72643	FALSE
AFLA_012210	0	0	#VALUE!	NA	NA	NA
AFLA_012220	1503.9	1413.09	0.089853	0.9363	1	FALSE
AFLA_012230	9791.08	6680.27	0.55156	0.37761	0.96507	FALSE
AFLA_012240	5621	6483	-0.20583	0.79584	1	FALSE
AFLA_012250	4975.34	5312.52	-0.094601	0.90251	1	FALSE
AFLA_012260	1359.83	840.59	0.69396	0.34309	0.95112	FALSE
AFLA_012270	2957.89	2473.3	0.25813	0.61935	1	FALSE
AFLA_012370	1169.84	1443.52	-0.30328	0.70243	1	FALSE
AFLA_012380	2819.83	3879.34	-0.4602	0.5007	1	FALSE
AFLA_012390	24.095	21.4058	0.17073	0.76625	1	FALSE
AFLA_012400	1453.51	267.134	2.4439	0.00077302	0.037467	TRUE
AFLA_012410	11360.4	12860.9	-0.17898	0.77775	1	FALSE
AFLA_012420	998.035	837.964	0.2522	0.72076	1	FALSE
AFLA_012430	2596.28	2058.7	0.33471	0.63217	1	FALSE
AFLA_012440	1360.2	1804.72	-0.40796	0.58421	1	FALSE
AFLA_012450	2112.96	2728.19	-0.36868	0.61345	1	FALSE
AFLA_012460	6238.19	3677.45	0.76242	0.22857	0.86092	FALSE
AFLA_012560	230.245	263.992	-0.19733	0.83989	1	FALSE
AFLA_012860	1645.66	739.6	1.1539	0.07832	0.58195	FALSE
AFLA_012870	666.241	269.499	1.3058	0.063975	0.5343	FALSE
AFLA_012880	1451.76	1405.65	0.04656	0.99327	1	FALSE
AFLA_012890	1.49922	6.47682	-2.1111	0.39357	0.96931	FALSE
AFLA_012900	1.6268	0.80872	1.0083	0.87382	1	FALSE
AFLA_012910	1156.02	1123.48	0.041194	0.92013	1	FALSE
AFLA_012920	71.6298	17.3698	2.044	0.034111	0.39052	FALSE
AFLA_012930	56.3265	6.38134	3.1419	0.011467	0.21605	FALSE
AFLA_012940	19.1052	10.3604	0.88288	0.50751	1	FALSE
AFLA_012950	762.189	1085.15	-0.50968	0.46718	0.98747	FALSE
AFLA_012960	3342.97	2084.82	0.68121	0.29839	0.91775	FALSE
AFLA_012970	286.776	155.66	0.88153	0.31905	0.93345	FALSE
AFLA_012980	89.6506	79.5266	0.17288	0.90341	1	FALSE
AFLA_012990	0	0.269573	#VALUE!	1	1	FALSE
AFLA_013000	0.656028	5.74332	-3.1301	0.34444	0.95112	FALSE
AFLA_013010	2.55745	2.13491	0.26053	1	1	FALSE
AFLA_013020	46.2782	121.288	-1.39	0.12053	0.69176	FALSE
AFLA_013030	49.2763	181.544	-1.8814	0.20822	0.82986	FALSE
AFLA_013040	334.069	324.552	0.041696	0.97292	1	FALSE
AFLA_013050	158.343	181.922	-0.20026	0.71104	1	FALSE
AFLA_013060	41.5757	100.7	-1.2762	0.11282	0.67511	FALSE
AFLA_013070	595.006	453.099	0.39308	0.71107	1	FALSE
AFLA_013080	65.6038	65.8064	-0.0044478	0.82257	1	FALSE
AFLA_013090	154.905	165.732	-0.097461	0.70255	1	FALSE
AFLA_013100	19.6437	18.9926	0.048633	0.82914	1	FALSE
AFLA_013110	15.7068	27.8916	-0.82844	0.29327	0.91472	FALSE
AFLA_013120	10.7588	13.5118	-0.3287	0.77157	1	FALSE
AFLA_013130	285.255	231.718	0.29988	0.82813	1	FALSE
AFLA_013140	17.8676	46.3661	-1.3757	0.44339	0.98214	FALSE
AFLA_013150	625.342	156.174	2.0015	0.010915	0.20845	FALSE
AFLA_013160	232.776	85.8306	1.4394	0.097395	0.6427	FALSE
AFLA_013170	597.098	304.1	0.97342	0.42267	0.97841	FALSE
AFLA_013180	1924.06	517.886	1.8934	0.059405	0.51584	FALSE
AFLA_013190	177.3	135.511	0.38779	0.57003	1	FALSE
AFLA_013200	453.817	299.597	0.59909	0.36891	0.96238	FALSE
AFLA_013210	3.80343	29.5504	-2.9578	0.058274	0.51129	FALSE
AFLA_013220	5913.11	7327.7	-0.30944	0.87428	1	FALSE
AFLA_013230	16705.1	32810.1	-0.97385	0.40255	0.97297	FALSE
AFLA_013240	113.854	92.3582	0.30188	0.60285	1	FALSE
AFLA_013250	80.2421	48.6963	0.72055	0.46861	0.98788	FALSE
AFLA_013260	213.29	163.539	0.38319	0.63476	1	FALSE
AFLA_013270	761.708	162.715	2.2269	0.27828	0.90782	FALSE
AFLA_013280	3.46214	22.3304	-2.6893	0.086749	0.6099	FALSE
AFLA_013290	6.54672	12.9015	-0.9787	0.5101	1	FALSE
AFLA_013300	456.677	226.531	1.0115	0.2842	0.9086	FALSE
AFLA_013310	226.986	87.5444	1.3745	0.38117	0.96579	FALSE
AFLA_013320	1151.17	401.673	1.519	0.047758	0.46614	FALSE
AFLA_013330	734.061	115.998	2.6618	0.00061777	0.031875	TRUE
AFLA_013340	269.184	256.265	0.070957	0.8683	1	FALSE
AFLA_013350	1813.08	761.083	1.2523	0.061081	0.52192	FALSE
AFLA_013360	18917.6	28500.7	-0.59127	0.52962	1	FALSE
AFLA_013370	1207.37	4372.18	-1.8565	0.0076235	0.16946	FALSE
AFLA_013380	0.790096	10.5252	-3.7357	0.10677	0.66327	FALSE
AFLA_013390	5.81104	34.0285	-2.5499	0.15459	0.75631	FALSE
AFLA_013400	841.894	1967.68	-1.2248	0.11436	0.67822	FALSE
AFLA_013410	93.7148	305.484	-1.7047	0.15263	0.75442	FALSE
AFLA_013420	14.581	9.31524	0.64642	0.6197	1	FALSE
AFLA_013430	7.27015	3.35151	1.1172	0.64378	1	FALSE
AFLA_013440	261.508	96.9674	1.4313	0.080954	0.59234	FALSE
AFLA_013450	3.12602	3.75235	-0.26347	0.97817	1	FALSE
AFLA_013460	1.78741	2.15659	-0.27088	0.97626	1	FALSE
AFLA_013470	52.2876	26.9329	0.9571	0.45847	0.98658	FALSE
AFLA_013480	32.6725	51.2702	-0.65004	0.58199	1	FALSE
AFLA_013490	5.3292	21.3337	-2.0011	0.18962	0.80985	FALSE
AFLA_013500	10.6299	55.9325	-2.3956	0.020552	0.30186	FALSE
AFLA_013510	905.156	3348.06	-1.8871	0.063653	0.5331	FALSE
AFLA_013520	3483.91	2335.3	0.5771	0.4096	0.97581	FALSE
AFLA_013530	1368.54	1133.18	0.27226	0.64809	1	FALSE
AFLA_013540	1164.96	300.142	1.9566	0.0091742	0.18581	FALSE
AFLA_013550	136.935	77.24	0.82607	0.32848	0.93938	FALSE
AFLA_013560	786.919	510.505	0.62429	0.37361	0.96238	FALSE
AFLA_013570	30.8718	15.9742	0.95055	0.38468	0.96637	FALSE
AFLA_013580	40.5719	41.6114	-0.036499	0.88832	1	FALSE
AFLA_013590	141.24	163.543	-0.21152	0.73488	1	FALSE
AFLA_013600	0	0	#VALUE!	NA	NA	NA
AFLA_013610	379.691	53.3562	2.8311	0.0017065	0.064828	FALSE
AFLA_013620	39.0622	9.83101	1.9904	0.083118	0.5993	FALSE
AFLA_013630	17.1137	0	#NAME?	0.03113	0.37016	FALSE
AFLA_013640	473.246	8.07793	5.8725	0.0019453	0.07064	FALSE
AFLA_013650	19.0151	9.44918	1.0089	0.42218	0.97817	FALSE
AFLA_013660	936.212	320.819	1.5451	0.20135	0.82081	FALSE
AFLA_013670	2619.46	379.023	2.7889	0.076259	0.57878	FALSE
AFLA_013680	106.388	92.6983	0.19872	0.92458	1	FALSE
AFLA_013690	20453.2	17386.1	0.23439	0.60349	1	FALSE
AFLA_013700	3067.59	2594.57	0.24161	0.69184	1	FALSE
AFLA_013710	2790.75	2590.9	0.1072	0.85114	1	FALSE
AFLA_013720	1031.47	905.285	0.18826	0.79152	1	FALSE
AFLA_013730	555.893	270.425	1.0396	0.17398	0.7859	FALSE
AFLA_013740	517.627	87.9408	2.5573	0.0010298	0.045518	TRUE
AFLA_013750	60.3068	4.19067	3.8471	0.0003755	0.02227	TRUE
AFLA_013760	1215.97	99.9578	3.6046	4.09e-06	0.00074662	TRUE
AFLA_013770	192.834	54.8844	1.8129	0.023507	0.32017	FALSE
AFLA_013780	293.737	61.5105	2.2556	0.0039386	0.11252	FALSE
AFLA_013790	308.448	134.475	1.1977	0.27359	0.90538	FALSE
AFLA_013800	3.58132	59.3382	-4.0504	0.038219	0.41718	FALSE
AFLA_013810	76.8853	1049.34	-3.7706	0.0010197	0.045356	TRUE
AFLA_013820	484.987	5550.62	-3.5166	5.28e-06	0.00088043	TRUE
AFLA_013830	2286.04	4981.03	-1.1236	0.21489	0.83927	FALSE
AFLA_013840	3.67452	42.1561	-3.5201	0.0059993	0.14688	FALSE
AFLA_013850	0.341288	36.8214	-6.7534	0.00013326	0.010642	TRUE
AFLA_013860	5778.53	6993.39	-0.27529	0.68675	1	FALSE
AFLA_013870	1436.48	1564.44	-0.12311	0.81966	1	FALSE
AFLA_013880	95.0622	196.771	-1.0496	0.17534	0.7873	FALSE
AFLA_013890	168.674	136.8	0.30217	0.88404	1	FALSE
AFLA_013900	219.681	145.219	0.59717	0.55325	1	FALSE
AFLA_013910	2.584	4.85937	-0.91116	0.66089	1	FALSE
AFLA_013920	0	0	#VALUE!	NA	NA	NA
AFLA_013930	2.584	2.00195	0.3682	1	1	FALSE
AFLA_013940	8.53486	39.8349	-2.2226	0.062038	0.52634	FALSE
AFLA_013950	7.4514	14.4067	-0.95116	0.61173	1	FALSE
AFLA_013960	322.624	531.093	-0.71911	0.56245	1	FALSE
AFLA_013970	17.5198	31.9275	-0.86581	0.45651	0.98658	FALSE
AFLA_013980	2790.1	3778.52	-0.4375	0.56636	1	FALSE
AFLA_013990	103.868	10.9434	3.2466	0.00068694	0.034608	TRUE
AFLA_014000	946.356	489.374	0.95145	0.14253	0.73964	FALSE
AFLA_014010	176.053	50.028	1.8152	0.039911	0.42851	FALSE
AFLA_014020	365.288	514.146	-0.49314	0.64918	1	FALSE
AFLA_014030	34.7391	154.103	-2.1493	0.29172	0.91331	FALSE
AFLA_014040	13.7539	39.1397	-1.5088	0.1972	0.81686	FALSE
AFLA_014050	4835.93	3403.21	0.5069	0.54711	1	FALSE
AFLA_014060	0.341288	3.77403	-3.467	0.42804	0.98039	FALSE
AFLA_014070	3.84945	15.3384	-1.9944	0.15781	0.76179	FALSE
AFLA_014080	0	0	#VALUE!	NA	NA	NA
AFLA_014090	224.384	284.467	-0.34229	0.62726	1	FALSE
AFLA_014100	32240.7	88786.2	-1.4615	0.055395	0.50299	FALSE
AFLA_014110	186.562	136.719	0.44844	0.56003	1	FALSE
AFLA_014120	614.475	351.978	0.80387	0.38404	0.96581	FALSE
AFLA_014130	1636.03	694.167	1.2368	0.53816	1	FALSE
AFLA_014140	831.671	586.454	0.504	0.5025	1	FALSE
AFLA_014150	325.554	82.6413	1.978	0.0094296	0.18935	FALSE
AFLA_014160	5348.56	1987.81	1.428	0.62322	1	FALSE
AFLA_014170	50.8293	57.5316	-0.17869	0.72014	1	FALSE
AFLA_014180	0.341288	0.593937	-0.79932	1	1	FALSE
AFLA_014190	351.801	54.3421	2.6946	0.15952	0.7625	FALSE
AFLA_014200	47.519	96.7492	-1.0257	0.37226	0.96238	FALSE
AFLA_014210	650.7	2769.78	-2.0897	0.0062618	0.15036	FALSE
AFLA_014220	21.8603	37.9228	-0.79475	0.4283	0.98039	FALSE
AFLA_014230	1557.78	166.201	3.2285	0.00010743	0.0089504	TRUE
AFLA_014240	735.61	17.2901	5.4109	3.36e-06	0.00062933	TRUE
AFLA_014250	193.685	1126.91	-2.5406	0.041452	0.43482	FALSE
AFLA_014260	2331.86	2543.74	-0.12547	0.99555	1	FALSE
AFLA_014270	119.594	72.5043	0.72201	0.43003	0.98039	FALSE
AFLA_014280	448.875	85.2247	2.397	0.002264	0.078188	FALSE
AFLA_014290	413.283	185.725	1.154	0.11429	0.67812	FALSE
AFLA_014300	122.95	97.9033	0.32865	0.58529	1	FALSE
AFLA_014310	10820.8	8631.3	0.32616	0.6171	1	FALSE
AFLA_014320	7.21057	448.517	-5.9589	0.0010493	0.046089	TRUE
AFLA_014330	41.1385	125.741	-1.6119	0.054085	0.49772	FALSE
AFLA_014340	334.943	349.466	-0.061238	0.91087	1	FALSE
AFLA_014350	5547.61	9729.85	-0.81055	0.33726	0.9464	FALSE
AFLA_014360	5760.22	7370.97	-0.35573	0.61852	1	FALSE
AFLA_014370	2519.92	2017.97	0.32047	0.53556	1	FALSE
AFLA_014380	321.633	222.453	0.53192	0.42514	0.97932	FALSE
AFLA_014390	278.051	170.997	0.70138	0.30619	0.92329	FALSE
AFLA_014400	19.9885	28.5369	-0.51366	0.76172	1	FALSE
AFLA_014410	435.57	22.4778	4.2763	0.069626	0.55639	FALSE
AFLA_014420	31.5305	206.41	-2.7107	0.00085756	0.04018	TRUE
AFLA_014430	42.8543	652.126	-3.9276	0.063032	0.53052	FALSE
AFLA_014440	13.0819	54.0084	-2.0456	0.1743	0.78688	FALSE
AFLA_014450	955.968	423.16	1.1758	0.079898	0.58737	FALSE
AFLA_014460	157.224	754.836	-2.2633	0.021873	0.31139	FALSE
AFLA_014470	522.627	338.179	0.62799	0.32634	0.93836	FALSE
AFLA_014480	313.617	294.567	0.090408	0.81012	1	FALSE
AFLA_014490	221.249	916.227	-2.05	0.047687	0.46613	FALSE
AFLA_014500	5975.03	4649.68	0.36182	0.47334	0.98928	FALSE
AFLA_014510	263.208	69.9926	1.9109	0.11175	0.674	FALSE
AFLA_014520	5096.87	570.205	3.1601	0.05962	0.51602	FALSE
AFLA_014530	287.886	49.361	2.5441	0.089794	0.61824	FALSE
AFLA_014540	754.702	657.055	0.19989	0.81003	1	FALSE
AFLA_014550	2122.34	2001.26	0.084744	0.87329	1	FALSE
AFLA_014560	70.761	37.0936	0.93178	0.28449	0.9086	FALSE
AFLA_014570	149255	3282.85	5.5067	0.011591	0.21665	FALSE
AFLA_014580	4089.81	3146.98	0.37806	0.70376	1	FALSE
AFLA_014590	1139.49	1140.31	-0.0010384	0.99681	1	FALSE
AFLA_014600	21103.9	10627	0.98977	0.14754	0.74676	FALSE
AFLA_014610	1017.83	1041.46	-0.033114	0.92456	1	FALSE
AFLA_014620	1196.08	683.811	0.80665	0.23061	0.86276	FALSE
AFLA_014630	1263.04	1481.28	-0.22995	0.7575	1	FALSE
AFLA_014640	3116.08	3412.62	-0.13115	0.88942	1	FALSE
AFLA_014650	1193	1169.43	0.028789	0.98413	1	FALSE
AFLA_014660	1151.7	843.205	0.4498	0.53337	1	FALSE
AFLA_014670	84.0523	62.2975	0.43211	0.59974	1	FALSE
AFLA_014680	878.828	1064.5	-0.27652	0.73032	1	FALSE
AFLA_014690	5606.75	10957	-0.96661	0.15826	0.76212	FALSE
AFLA_014700	697.401	893.173	-0.35695	0.54074	1	FALSE
AFLA_014710	12860.2	13253.2	-0.04343	0.94298	1	FALSE
AFLA_014720	2878.53	3252.16	-0.17606	0.79658	1	FALSE
AFLA_014730	19507.3	25489.3	-0.38588	0.61063	1	FALSE
AFLA_014740	572.747	626.96	-0.13047	0.82902	1	FALSE
AFLA_014750	2173.04	3131.96	-0.52735	0.47736	0.99227	FALSE
AFLA_014760	5518.46	8867.05	-0.68419	0.29466	0.91524	FALSE
AFLA_014770	131.277	184.536	-0.49129	0.50133	1	FALSE
AFLA_014780	950.111	1007.6	-0.084754	0.81132	1	FALSE
AFLA_014790	929.915	753.408	0.30367	0.76787	1	FALSE
AFLA_014800	7781.64	8851.56	-0.18586	0.80251	1	FALSE
AFLA_014810	9156.75	7818.17	0.228	0.77432	1	FALSE
AFLA_014820	389.046	383.251	0.021654	0.99787	1	FALSE
AFLA_014830	38.9541	17.0264	1.194	0.29663	0.91604	FALSE
AFLA_014840	2119.22	3500.66	-0.72409	0.29047	0.91266	FALSE
AFLA_014850	1779.73	3506.43	-0.97835	0.20543	0.82832	FALSE
AFLA_014860	22.5093	11.1908	1.0082	0.51747	1	FALSE
AFLA_014870	10.0549	14.4902	-0.52718	0.63157	1	FALSE
AFLA_014880	4.19074	6.11177	-0.54438	0.76301	1	FALSE
AFLA_014890	3363.17	13636.7	-2.0196	0.021738	0.31084	FALSE
AFLA_014900	52.6934	33.4367	0.65619	0.61859	1	FALSE
AFLA_014910	1767.44	2150.47	-0.28299	0.69086	1	FALSE
AFLA_014920	2982.31	8433.87	-1.4998	0.089238	0.61729	FALSE
AFLA_014930	5893.27	4106.44	0.52118	0.50688	1	FALSE
AFLA_014940	998.856	2130.4	-1.0928	0.17455	0.78688	FALSE
AFLA_014950	2423.66	4875.67	-1.0084	0.30747	0.92374	FALSE
AFLA_014960	3875.06	4698.86	-0.27809	0.72839	1	FALSE
AFLA_014970	648.366	1306.4	-1.0107	0.1705	0.77808	FALSE
AFLA_014980	1870.23	4268.17	-1.1904	0.12154	0.69417	FALSE
AFLA_014990	1133.98	818.326	0.47064	0.5092	1	FALSE
AFLA_015000	6.81485	6.62923	0.03984	0.99867	1	FALSE
AFLA_015010	241.467	79.3478	1.6056	0.14354	0.74153	FALSE
AFLA_015020	56.2267	38.949	0.52967	0.47342	0.98928	FALSE
AFLA_015030	10264.4	14020.7	-0.44991	0.51082	1	FALSE
AFLA_015040	2342.9	3135.12	-0.42023	0.51863	1	FALSE
AFLA_015050	130.408	544.908	-2.063	0.1158	0.68192	FALSE
AFLA_015060	6370.07	2965.04	1.1033	0.096219	0.63976	FALSE
AFLA_015070	358.594	478.155	-0.41513	0.5454	1	FALSE
AFLA_015080	17.5393	41.6433	-1.2475	0.21934	0.84651	FALSE
AFLA_015090	3083.67	4847.52	-0.6526	0.40216	0.97297	FALSE
AFLA_015100	420.855	111.806	1.9123	0.053013	0.49283	FALSE
AFLA_015110	11316.6	6124.29	0.88582	0.30778	0.924	FALSE
AFLA_015120	192.68	158.555	0.28122	0.81273	1	FALSE
AFLA_015130	69.2852	19.8057	1.8066	0.068664	0.55487	FALSE
AFLA_015140	374.639	136.755	1.4539	0.044677	0.45025	FALSE
AFLA_015150	1086.54	1121.72	-0.04597	0.88233	1	FALSE
AFLA_015160	956.554	1043.65	-0.12572	0.82568	1	FALSE
AFLA_015170	3331.57	3065.67	0.12	0.85811	1	FALSE
AFLA_015180	20696.3	29342.6	-0.50363	0.59411	1	FALSE
AFLA_015190	15071	10254.4	0.55553	0.44096	0.98214	FALSE
AFLA_015200	718.833	561.798	0.35561	0.73252	1	FALSE
AFLA_015210	4756.2	4997.15	-0.071297	0.89018	1	FALSE
AFLA_015220	2260.08	2197.3	0.040641	0.81496	1	FALSE
AFLA_015230	9866.49	8350.91	0.2406	0.71126	1	FALSE
AFLA_015240	845.743	1132.78	-0.42157	0.48453	0.99497	FALSE
AFLA_015250	10.3301	30.4622	-1.5602	0.19666	0.81627	FALSE
AFLA_015260	241.488	69.3788	1.7994	0.042418	0.44165	FALSE
AFLA_015270	1598.91	885.941	0.8518	0.27501	0.90547	FALSE
AFLA_015280	86.8748	51.8461	0.7447	0.40495	0.97352	FALSE
AFLA_015290	3871.78	3504.48	0.14379	0.81653	1	FALSE
AFLA_015300	1328.95	559.514	1.248	0.21976	0.84712	FALSE
AFLA_015310	1388.77	1495.1	-0.10643	0.92424	1	FALSE
AFLA_015320	6419.43	4459.8	0.52546	0.42691	0.98039	FALSE
AFLA_015330	1082.93	1103.29	-0.026859	0.95241	1	FALSE
AFLA_015340	1900.39	1777.42	0.096512	0.74998	1	FALSE
AFLA_015350	2008.2	1276.62	0.65357	0.3784	0.96548	FALSE
AFLA_015360	4046.16	1425.61	1.505	0.034079	0.39052	FALSE
AFLA_015370	2382.13	3878.87	-0.70339	0.37502	0.96383	FALSE
AFLA_015380	3553.04	2563.1	0.47116	0.68563	1	FALSE
AFLA_015390	2167.7	1565.67	0.46938	0.52651	1	FALSE
AFLA_015400	4869.2	5769.83	-0.24484	0.68222	1	FALSE
AFLA_015410	1999.31	2277.21	-0.18777	0.78795	1	FALSE
AFLA_015420	10739.8	13191.2	-0.29661	0.61439	1	FALSE
AFLA_015430	4700	4354.7	0.11009	0.89804	1	FALSE
AFLA_015440	3613.37	3787.61	-0.067942	0.92153	1	FALSE
AFLA_015450	6308.19	7301.39	-0.21095	0.78666	1	FALSE
AFLA_015460	1612.23	1918.78	-0.25113	0.72088	1	FALSE
AFLA_015470	1318.08	1747.02	-0.40647	0.65272	1	FALSE
AFLA_015480	169.754	296.39	-0.80405	0.3224	0.93611	FALSE
AFLA_015490	738.249	1874.69	-1.3445	0.059158	0.51491	FALSE
AFLA_015500	1615.18	1495.66	0.11091	0.85767	1	FALSE
AFLA_015510	4448.45	5386.38	-0.27601	0.67365	1	FALSE
AFLA_015520	212.687	123.937	0.77912	0.33931	0.94867	FALSE
AFLA_015530	913.04	199.511	2.1942	0.045911	0.45464	FALSE
AFLA_015540	81.5399	42.7609	0.93121	0.23698	0.86834	FALSE
AFLA_015550	606.715	1624.28	-1.4207	0.049212	0.47443	FALSE
AFLA_015560	184.161	365.521	-0.98899	0.40543	0.97352	FALSE
AFLA_015570	505.426	856.415	-0.76081	0.5343	1	FALSE
AFLA_015580	24080.5	9901.22	1.2822	0.092547	0.62811	FALSE
AFLA_015590	1122.44	717.454	0.64568	0.36678	0.96234	FALSE
AFLA_015600	3785.92	2686.06	0.49515	0.53571	1	FALSE
AFLA_015610	473.159	522.535	-0.1432	0.91821	1	FALSE
AFLA_015620	75.0463	91.5443	-0.28669	0.88096	1	FALSE
AFLA_015630	2574.31	761.18	1.7579	0.054133	0.49772	FALSE
AFLA_015640	253.95	119.67	1.0855	0.14304	0.7402	FALSE
AFLA_015650	1692.57	2752.06	-0.7013	0.31324	0.92945	FALSE
AFLA_015660	28.7105	62.0102	-1.1109	0.25872	0.89341	FALSE
AFLA_015670	2065.35	2070.04	-0.0032754	0.94959	1	FALSE
AFLA_015680	10365.5	2969.15	1.8037	0.0096027	0.19227	FALSE
AFLA_015690	8992.83	12287.1	-0.4503	0.5025	1	FALSE
AFLA_015700	4046.37	2430.6	0.73532	0.29115	0.91331	FALSE
AFLA_015710	1546.89	763.564	1.0186	0.11294	0.67553	FALSE
AFLA_015720	2038.82	2201.65	-0.11085	0.83405	1	FALSE
AFLA_015730	1405.72	2273.51	-0.69361	0.28444	0.9086	FALSE
AFLA_015740	2906.18	1223.11	1.2486	0.10357	0.65799	FALSE
AFLA_015750	8.56273	3.70023	1.2105	0.5137	1	FALSE
AFLA_015760	37.925	16.4943	1.2012	0.28051	0.90855	FALSE
AFLA_015770	27.7231	21.5505	0.36337	0.75848	1	FALSE
AFLA_015780	148.034	25.9133	2.5142	0.0032877	0.10068	FALSE
AFLA_015790	137.785	41.1523	1.7434	0.058326	0.51129	FALSE
AFLA_015800	12439.7	8416.82	0.5636	0.69854	1	FALSE
AFLA_015810	222.744	261.569	-0.23181	0.66228	1	FALSE
AFLA_015820	36.523	43.1806	-0.24158	0.74961	1	FALSE
AFLA_015830	61.3254	195.298	-1.6711	0.037334	0.41093	FALSE
AFLA_015840	2.3638	1.78716	0.40343	0.91713	1	FALSE
AFLA_015850	81.0808	36.6553	1.1453	0.22934	0.86092	FALSE
AFLA_015860	217.312	78.4087	1.4707	0.10697	0.66327	FALSE
AFLA_015870	195.365	70.3291	1.474	0.15251	0.75442	FALSE
AFLA_015880	1760.49	893.333	0.9787	0.20725	0.829	FALSE
AFLA_015890	6878.15	4399.03	0.64484	0.35183	0.95437	FALSE
AFLA_015900	93.9148	131.959	-0.49067	0.71954	1	FALSE
AFLA_015910	43.4903	75.8556	-0.80256	0.46301	0.98695	FALSE
AFLA_015920	570.55	560.045	0.026809	0.97386	1	FALSE
AFLA_015930	3236.64	7031.27	-1.1193	0.13885	0.73482	FALSE
AFLA_015940	7.01691	3.16644	1.148	0.58479	1	FALSE
AFLA_015950	1.67989	0.298306	2.4935	0.7237	1	FALSE
AFLA_015960	0	6.73176	#VALUE!	0.10987	0.67009	FALSE
AFLA_015970	48.5397	12.9395	1.9074	0.070584	0.5603	FALSE
AFLA_015980	30.3272	74.0618	-1.2881	0.1693	0.77664	FALSE
AFLA_015990	0	0	#VALUE!	NA	NA	NA
AFLA_016000	5.56296	0.269573	4.3671	0.20402	0.825	FALSE
AFLA_016010	828.543	220.289	1.9112	0.10819	0.66654	FALSE
AFLA_016020	45.3958	64.4451	-0.50551	0.58349	1	FALSE
AFLA_016030	445.296	761.728	-0.77451	0.26603	0.90102	FALSE
AFLA_016040	18.3308	66.8001	-1.8656	0.24489	0.87943	FALSE
AFLA_016050	101.005	264.706	-1.39	0.09684	0.64086	FALSE
AFLA_016060	46.1956	46.073	0.0038335	0.93815	1	FALSE
AFLA_016070	3.30669	3.46475	-0.067363	1	1	FALSE
AFLA_016080	0	0	#VALUE!	NA	NA	NA
AFLA_016090	5.14203	0.324364	3.9867	0.22881	0.86092	FALSE
AFLA_016100	2.05555	0	#NAME?	0.55791	1	FALSE
AFLA_016110	0.31474	0	#NAME?	0.97972	1	FALSE
AFLA_016120	3556.52	1306.12	1.4452	0.11748	0.68661	FALSE
AFLA_016130	2014.38	735.395	1.4537	0.18875	0.80862	FALSE
AFLA_016140	1022.32	964.505	0.083988	0.93031	1	FALSE
AFLA_016150	71.2195	58.9634	0.27245	0.77693	1	FALSE
AFLA_016160	2116.58	911.487	1.2154	0.38216	0.96579	FALSE
AFLA_016170	708.073	470.48	0.58976	0.5072	1	FALSE
AFLA_016180	188.641	88.1058	1.0983	0.19067	0.81051	FALSE
AFLA_016190	200.843	154.518	0.3783	0.72107	1	FALSE
AFLA_016200	93.9944	36.3429	1.3709	0.15847	0.76212	FALSE
AFLA_016210	2394.25	184.314	3.6993	2.47e-05	0.0029965	TRUE
AFLA_016220	124.378	46.8725	1.4079	0.098809	0.64658	FALSE
AFLA_016230	5.64394	16.0105	-1.5042	0.3419	0.9507	FALSE
AFLA_016240	51.8489	248.281	-2.2596	0.011843	0.21901	FALSE
AFLA_016250	169.176	32.0979	2.398	0.0054083	0.13724	FALSE
AFLA_016260	305.182	64.1208	2.2508	0.0047415	0.12671	FALSE
AFLA_016270	0.31474	0.269573	0.22348	1	1	FALSE
AFLA_016280	13.0611	4.93584	1.4039	0.46743	0.9875	FALSE
AFLA_016290	72.5723	39.2378	0.88717	0.3134	0.92954	FALSE
AFLA_016300	56.6746	37.8839	0.58112	0.79815	1	FALSE
AFLA_016310	0	0	#VALUE!	NA	NA	NA
AFLA_016320	96.0111	59.1411	0.69904	0.37085	0.96238	FALSE
AFLA_016330	158.939	61.7691	1.3635	0.33227	0.94177	FALSE
AFLA_016340	637.153	1375.08	-1.1098	0.3278	0.93889	FALSE
AFLA_016350	17.1668	23.8718	-0.47569	0.85313	1	FALSE
AFLA_016360	1517.1	3362.35	-1.1482	0.17233	0.78214	FALSE
AFLA_016370	0	7.66736	#VALUE!	0.074812	0.57407	FALSE
AFLA_016380	37.4182	31.1455	0.26471	0.98285	1	FALSE
AFLA_016390	237.125	472.789	-0.99555	0.56835	1	FALSE
AFLA_016400	18563.5	7154.09	1.3756	0.24169	0.87468	FALSE
AFLA_016410	7.04346	25.8368	-1.8751	0.25194	0.89034	FALSE
AFLA_016420	0.341288	5.59333	-4.0346	0.27432	0.90538	FALSE
AFLA_016430	0.62948	2.49068	-1.9843	0.7544	1	FALSE
AFLA_016440	0.31474	0.269573	0.22348	1	1	FALSE
AFLA_016450	0	0	#VALUE!	NA	NA	NA
AFLA_016460	0	0	#VALUE!	NA	NA	NA
AFLA_016470	0	0	#VALUE!	NA	NA	NA
AFLA_016480	0	0	#VALUE!	NA	NA	NA
AFLA_016490	9.96167	15.5278	-0.6404	0.53609	1	FALSE
AFLA_016500	68.6172	31.7672	1.111	0.22823	0.86053	FALSE
AFLA_016510	73.5007	23.0715	1.6716	0.077184	0.57956	FALSE
AFLA_016520	53.1208	9.04129	2.5547	0.027001	0.3453	FALSE
AFLA_016530	759.011	1093.52	-0.52678	0.75851	1	FALSE
AFLA_016540	312.781	238.546	0.39088	0.47027	0.98797	FALSE
AFLA_016550	677.155	743.757	-0.13535	0.97391	1	FALSE
AFLA_016560	4817.01	4535.87	0.086761	0.90041	1	FALSE
AFLA_016570	98.1482	733.209	-2.9012	0.10454	0.66038	FALSE
AFLA_016580	910.559	704.667	0.36981	0.71269	1	FALSE
AFLA_016590	259.915	401.403	-0.62701	0.57219	1	FALSE
AFLA_016600	1548.78	2459.85	-0.66744	0.49612	1	FALSE
AFLA_016610	433.819	48.5744	3.1588	0.00054869	0.029213	TRUE
AFLA_016620	364.127	684.722	-0.91108	0.18746	0.80605	FALSE
AFLA_016630	1397.26	1042.22	0.42293	0.52834	1	FALSE
AFLA_016640	750.159	719.565	0.060071	0.92984	1	FALSE
AFLA_016650	1608.63	1856.58	-0.20682	0.78497	1	FALSE
AFLA_016660	10043.3	9273.94	0.11498	0.93099	1	FALSE
AFLA_016670	1969.64	2183.73	-0.14887	0.83924	1	FALSE
AFLA_016680	4.36492	13.8388	-1.6647	0.35586	0.95773	FALSE
AFLA_016690	17.415	17.9099	-0.040428	1	1	FALSE
AFLA_016700	2874.03	3305.47	-0.20178	0.80916	1	FALSE
AFLA_016710	44.522	9.39001	2.2453	0.04438	0.44942	FALSE
AFLA_016720	56.5219	25.6664	1.1389	0.26617	0.90102	FALSE
AFLA_016730	2299.73	1688.7	0.44555	0.5552	1	FALSE
AFLA_016740	2548.35	2393.88	0.090214	0.88523	1	FALSE
AFLA_016750	987.411	1014.51	-0.039065	0.87586	1	FALSE
AFLA_016760	62.7101	208.592	-1.7339	0.027008	0.3453	FALSE
AFLA_016770	8.75065	7.02131	0.31765	1	1	FALSE
AFLA_016780	2.20318	6.6005	-1.583	0.59891	1	FALSE
AFLA_016790	68.7891	249.725	-1.8601	0.02002	0.29683	FALSE
AFLA_016800	5217.35	17508	-1.7466	0.066486	0.54852	FALSE
AFLA_016810	7413.23	3954.73	0.90652	0.26722	0.90102	FALSE
AFLA_016820	2414.94	3848.42	-0.67228	0.26954	0.90179	FALSE
AFLA_016830	11596.6	7735.78	0.58408	0.4036	0.97299	FALSE
AFLA_016840	12273.9	7771.67	0.6593	0.4205	0.97817	FALSE
AFLA_016850	918.902	397.977	1.2072	0.11925	0.68943	FALSE
AFLA_016860	188.691	162.283	0.21751	0.6259	1	FALSE
AFLA_016870	4789.58	6977.32	-0.54277	0.48444	0.99493	FALSE
AFLA_016880	207.498	123.809	0.74498	0.38342	0.96581	FALSE
AFLA_016890	1875.6	1538.98	0.28538	0.70947	1	FALSE
AFLA_016900	529.436	425.687	0.31466	0.68926	1	FALSE
AFLA_016910	5173.11	5345.49	-0.04729	0.96607	1	FALSE
AFLA_016920	1106.28	1082.8	0.030949	0.98244	1	FALSE
AFLA_016930	50.7821	70.734	-0.47808	0.54278	1	FALSE
AFLA_016940	6007.16	5910.38	0.023431	0.88738	1	FALSE
AFLA_016950	15305.1	20356.4	-0.41147	0.62553	1	FALSE
AFLA_016960	9795.45	20336.7	-1.0539	0.14731	0.7464	FALSE
AFLA_016970	151.487	409.153	-1.4334	0.061904	0.52576	FALSE
AFLA_016980	288.676	88.2236	1.7102	0.02624	0.34119	FALSE
AFLA_016990	19505.8	32052.4	-0.71653	0.27885	0.90782	FALSE
AFLA_017000	2268.3	684.212	1.7291	0.069668	0.55639	FALSE
AFLA_017010	21034.7	34613.8	-0.71858	0.27987	0.90847	FALSE
AFLA_017020	378.537	1951.21	-2.3659	0.0070125	0.16159	FALSE
AFLA_017030	407.852	377.591	0.11122	0.9206	1	FALSE
AFLA_017040	548.49	592.997	-0.11256	0.79865	1	FALSE
AFLA_017050	381.577	706.801	-0.88933	0.46305	0.98695	FALSE
AFLA_017060	3.82998	11.707	-1.612	0.41785	0.97817	FALSE
AFLA_017070	30.6232	129.025	-2.075	0.033099	0.38641	FALSE
AFLA_017080	2.67721	0.596613	2.1659	0.61863	1	FALSE
AFLA_017090	5182.58	7027.46	-0.43933	0.47902	0.99287	FALSE
AFLA_017100	3060.17	474.923	2.6878	0.0030271	0.094975	FALSE
AFLA_017110	355.783	810.279	-1.1874	0.14206	0.73905	FALSE
AFLA_017120	6396.45	6457.43	-0.013689	0.98713	1	FALSE
AFLA_017130	8081.2	11344.5	-0.48935	0.48168	0.99372	FALSE
AFLA_017140	693.055	662.662	0.064697	0.93832	1	FALSE
AFLA_017150	1791.19	2410.75	-0.42857	0.55132	1	FALSE
AFLA_017160	466.494	619.583	-0.40944	0.6411	1	FALSE
AFLA_017170	1367.47	1733.31	-0.34202	0.56975	1	FALSE
AFLA_017180	130.607	25.2205	2.3726	0.0070284	0.16169	FALSE
AFLA_017190	3025.11	3794.77	-0.32702	0.69798	1	FALSE
AFLA_017200	2005.26	2467.11	-0.29903	0.69672	1	FALSE
AFLA_017210	2137.57	2067.42	0.048139	0.9478	1	FALSE
AFLA_017220	14607.8	28566.9	-0.96761	0.46169	0.98664	FALSE
AFLA_017230	24.0379	35.42	-0.55925	0.68188	1	FALSE
AFLA_017240	66.4444	9.21271	2.8504	0.04015	0.42949	FALSE
AFLA_017250	32.0536	3.05856	3.3896	0.1051	0.66155	FALSE
AFLA_017260	10.2569	1.34787	2.9278	0.18129	0.79707	FALSE
AFLA_017270	1.88844	3.54194	-0.90735	0.89471	1	FALSE
AFLA_017280	514.357	343.777	0.5813	0.38244	0.96579	FALSE
AFLA_017290	188.1	155.578	0.27386	0.62627	1	FALSE
AFLA_017300	8919.12	2100.28	2.0863	0.037214	0.41058	FALSE
AFLA_017310	2.85214	1.64617	0.79293	0.98599	1	FALSE
AFLA_017320	62.0293	23.418	1.4053	0.16663	0.77147	FALSE
AFLA_017330	2280.32	2912.31	-0.35293	0.6568	1	FALSE
AFLA_017340	2271.7	1185.45	0.93834	0.22944	0.86092	FALSE
AFLA_017350	540.567	358.818	0.59122	0.54787	1	FALSE
AFLA_017360	13202.2	4996.5	1.4018	0.29801	0.9174	FALSE
AFLA_017370	1259.35	1225.91	0.038835	0.97179	1	FALSE
AFLA_017380	2496.32	2589.79	-0.053028	0.94221	1	FALSE
AFLA_017390	2476.45	1599.47	0.63067	0.38119	0.96579	FALSE
AFLA_017400	3827.1	3843.05	-0.0060002	0.99539	1	FALSE
AFLA_017410	9868.81	2231.25	2.145	0.017683	0.27689	FALSE
AFLA_017420	379.247	138.088	1.4576	0.053831	0.49754	FALSE
AFLA_017430	2285.48	2140.67	0.094429	0.93104	1	FALSE
AFLA_017440	43.7746	24.9952	0.80844	0.58261	1	FALSE
AFLA_017450	1.44612	0.648727	1.1565	0.87298	1	FALSE
AFLA_017460	13.7787	11.232	0.29483	0.87683	1	FALSE
AFLA_017470	0	0.269573	#VALUE!	1	1	FALSE
AFLA_017480	937.295	5869.63	-2.6467	0.00044308	0.025223	TRUE
AFLA_017490	226.399	144.576	0.64704	0.44347	0.98214	FALSE
AFLA_017500	1263.28	1685.7	-0.41618	0.49617	1	FALSE
AFLA_017510	1255.25	1037.23	0.27523	0.76312	1	FALSE
AFLA_017520	1127.05	1021.36	0.14206	0.84975	1	FALSE
AFLA_017530	7289.8	12322.8	-0.75738	0.26898	0.90105	FALSE
AFLA_017540	3172.58	3264.05	-0.041006	0.96231	1	FALSE
AFLA_017550	2457.27	2705.64	-0.13891	0.88368	1	FALSE
AFLA_017560	771.673	1078.18	-0.48253	0.48074	0.9931	FALSE
AFLA_017570	252.105	423.445	-0.74815	0.37309	0.96238	FALSE
AFLA_017580	1372.33	1771.21	-0.3681	0.58513	1	FALSE
AFLA_017590	3041.93	2537.17	0.26177	0.70416	1	FALSE
AFLA_017600	1950.66	15216.5	-2.9636	0.044271	0.44942	FALSE
AFLA_017610	73163	99180.2	-0.43894	0.58492	1	FALSE
AFLA_017620	34688.9	46045.4	-0.40858	0.55019	1	FALSE
AFLA_017630	33.0523	70.8469	-1.1	0.24743	0.88126	FALSE
AFLA_017640	46803.8	44931.5	0.058899	0.87589	1	FALSE
AFLA_017650	81.0927	27.9272	1.5379	0.16183	0.76495	FALSE
AFLA_017660	89.9481	20.1583	2.1577	0.03057	0.36688	FALSE
AFLA_017670	17.9293	39.4239	-1.1368	0.22907	0.86092	FALSE
AFLA_017680	5377.48	5727.27	-0.090916	0.84292	1	FALSE
AFLA_017690	1366.77	1232.77	0.14886	0.82839	1	FALSE
AFLA_017700	2980.67	2297.04	0.37586	0.63513	1	FALSE
AFLA_017710	7693.65	7045.6	0.12695	0.89142	1	FALSE
AFLA_017720	1040.68	1130.42	-0.11934	0.82521	1	FALSE
AFLA_017730	2560.68	2128.81	0.26648	0.67802	1	FALSE
AFLA_017740	24.7169	8.44075	1.5501	0.2058	0.82893	FALSE
AFLA_017750	322.305	131.92	1.2888	0.058625	0.51278	FALSE
AFLA_017760	293.533	203.811	0.52629	0.3736	0.96238	FALSE
AFLA_017770	1166.14	1540.88	-0.40201	0.60195	1	FALSE
AFLA_017780	3479.01	4286.55	-0.30114	0.67877	1	FALSE
AFLA_017790	123.334	110.689	0.15606	0.81487	1	FALSE
AFLA_017800	854.946	691.97	0.30512	0.68526	1	FALSE
AFLA_017810	912.879	727.692	0.32709	0.67035	1	FALSE
AFLA_017820	4260.09	5301.08	-0.3154	0.64506	1	FALSE
AFLA_017830	11420.8	17936.5	-0.65124	0.33388	0.94267	FALSE
AFLA_017840	397.457	177.562	1.1625	0.085688	0.60738	FALSE
AFLA_017850	20242.5	1522.65	3.7327	0.036439	0.40586	FALSE
AFLA_017860	20483.5	8123.37	1.3343	0.24778	0.88126	FALSE
AFLA_017870	1678.58	1199.69	0.48458	0.56013	1	FALSE
AFLA_017880	5305.9	866.283	2.6147	0.0051598	0.13404	FALSE
AFLA_017890	1059.96	760.097	0.47976	0.64709	1	FALSE
AFLA_017900	9368.25	8686.76	0.10896	0.87593	1	FALSE
AFLA_017910	38067.5	33367.4	0.19012	0.83961	1	FALSE
AFLA_017920	12637.4	13347.7	-0.078897	0.83699	1	FALSE
AFLA_017930	45.9746	78.3186	-0.76852	0.46196	0.98668	FALSE
AFLA_017940	158.15	180.734	-0.19258	0.66378	1	FALSE
AFLA_017950	18418.7	25561.8	-0.47282	0.46033	0.98664	FALSE
AFLA_017960	11114.3	12260	-0.14155	0.80934	1	FALSE
AFLA_017970	505.732	534.618	-0.080134	0.81871	1	FALSE
AFLA_017980	13767.2	9957.02	0.46744	0.75996	1	FALSE
AFLA_017990	1231.22	1547.47	-0.32982	0.62829	1	FALSE
AFLA_018000	1725.28	2173.3	-0.33306	0.57326	1	FALSE
AFLA_018010	1031.33	476.994	1.1125	0.14664	0.74627	FALSE
AFLA_018020	7.61718	0.80872	3.2355	0.20833	0.82986	FALSE
AFLA_018030	0	0	#VALUE!	NA	NA	NA
AFLA_018040	7.93059	6.04555	0.39156	0.84769	1	FALSE
AFLA_018050	1762.85	1501.38	0.23163	0.76869	1	FALSE
AFLA_018060	5.0941	3.48277	0.54859	0.80043	1	FALSE
AFLA_018070	185.042	350.494	-0.92154	0.23828	0.87082	FALSE
AFLA_018080	2531.22	10172.8	-2.0068	0.0065792	0.15501	FALSE
AFLA_018090	6257.52	5862.26	0.094134	0.87684	1	FALSE
AFLA_018100	1153.24	935.584	0.30176	0.73242	1	FALSE
AFLA_018110	3743.02	3650.1	0.036266	0.93381	1	FALSE
AFLA_018120	3401.09	3220.53	0.0787	0.85723	1	FALSE
AFLA_018130	2628.49	2194.51	0.26034	0.72957	1	FALSE
AFLA_018140	3500.75	1900.31	0.88143	0.22696	0.85781	FALSE
AFLA_018150	1234.52	2612.18	-1.0813	0.13453	0.72544	FALSE
AFLA_018160	4669.21	5420	-0.21511	0.74125	1	FALSE
AFLA_018170	1256.22	1142.07	0.13743	0.80845	1	FALSE
AFLA_018180	12.5986	8.81018	0.51602	0.65848	1	FALSE
AFLA_018190	408.958	351.985	0.21644	0.79228	1	FALSE
AFLA_018200	619.773	2164.36	-1.8041	0.018348	0.28151	FALSE
AFLA_018210	2054.4	1632.57	0.33157	0.64534	1	FALSE
AFLA_018220	2617.59	2966.35	-0.18045	0.85224	1	FALSE
AFLA_018230	1069.15	380.822	1.4893	0.031818	0.37677	FALSE
AFLA_018240	932.552	593.485	0.65197	0.27563	0.90547	FALSE
AFLA_018250	1984.37	2896.48	-0.54562	0.45137	0.9848	FALSE
AFLA_018260	6099.92	7857.99	-0.36537	0.57982	1	FALSE
AFLA_018270	184.365	123.207	0.58149	0.48429	0.9949	FALSE
AFLA_018280	928.908	1082.81	-0.22117	0.68289	1	FALSE
AFLA_018290	814.137	1371.14	-0.75203	0.3366	0.9455	FALSE
AFLA_018300	921.626	992.271	-0.10655	0.91583	1	FALSE
AFLA_018310	2892.28	2941.81	-0.024496	0.95753	1	FALSE
AFLA_018320	1740.88	2396.75	-0.46126	0.45576	0.98648	FALSE
AFLA_018330	3.99576	43.2188	-3.4351	0.0052185	0.13498	FALSE
AFLA_018340	6123.88	7106.43	-0.21468	0.79277	1	FALSE
AFLA_018350	2233.2	16466.2	-2.8823	0.00023735	0.016192	TRUE
AFLA_018360	863.252	2811.84	-1.7037	0.027054	0.3453	FALSE
AFLA_018370	2531.45	3323.7	-0.39283	0.57756	1	FALSE
AFLA_018380	4638.4	6682.72	-0.52681	0.46583	0.98695	FALSE
AFLA_018390	2657.24	3393.31	-0.35276	0.62271	1	FALSE
AFLA_018400	4307.16	5325.27	-0.30612	0.67622	1	FALSE
AFLA_018410	6115.83	7176.85	-0.2308	0.90867	1	FALSE
AFLA_018420	464.916	581.652	-0.32319	0.55012	1	FALSE
AFLA_018430	3.4673	23.5461	-2.7636	0.062372	0.52782	FALSE
AFLA_018440	1232.52	1901.1	-0.62522	0.38801	0.96798	FALSE
AFLA_018450	2137.6	1055.01	1.0187	0.13224	0.72016	FALSE
AFLA_018460	200.361	279.237	-0.47889	0.60226	1	FALSE
AFLA_018470	303.256	410.555	-0.43704	0.6297	1	FALSE
AFLA_018480	3228.45	2797.78	0.20656	0.72719	1	FALSE
AFLA_018490	3168.34	10876	-1.7794	0.06838	0.55398	FALSE
AFLA_018500	850.294	988.149	-0.21677	0.77998	1	FALSE
AFLA_018510	680.726	702.291	-0.044993	0.99343	1	FALSE
AFLA_018520	7546.66	8649.49	-0.19678	0.84593	1	FALSE
AFLA_018530	1919.49	2262	-0.23687	0.78522	1	FALSE
AFLA_018540	3559.83	3694.37	-0.05352	0.98499	1	FALSE
AFLA_018550	9997.68	1246.9	3.0032	0.0086369	0.17985	FALSE
AFLA_018560	7417.29	5504.66	0.43024	0.49285	0.9975	FALSE
AFLA_018570	217.004	494.98	-1.1896	0.13323	0.72152	FALSE
AFLA_018580	42.0274	245.858	-2.5484	0.0040434	0.11324	FALSE
AFLA_018590	96.7692	161.54	-0.73927	0.25781	0.89316	FALSE
AFLA_018600	141.256	140.051	0.012361	0.83302	1	FALSE
AFLA_018610	202.521	117.432	0.78625	0.46783	0.9875	FALSE
AFLA_018620	18.8105	32.6802	-0.79688	0.66558	1	FALSE
AFLA_018630	175.611	311.535	-0.82701	0.36887	0.96238	FALSE
AFLA_018640	114.617	291.105	-1.3447	0.18708	0.80558	FALSE
AFLA_018650	109.594	503.26	-2.1991	0.29308	0.91472	FALSE
AFLA_018660	225.659	887.865	-1.9762	0.2153	0.83991	FALSE
AFLA_018670	4334.72	3102.66	0.48243	0.67489	1	FALSE
AFLA_018680	209.858	235.761	-0.16791	0.68757	1	FALSE
AFLA_018690	10.6385	6.37429	0.73896	0.87813	1	FALSE
AFLA_018700	46005.8	68847.1	-0.58158	0.40121	0.97297	FALSE
AFLA_018710	121.139	227.578	-0.90969	0.14962	0.74963	FALSE
AFLA_018720	131.779	266.765	-1.0174	0.14461	0.74311	FALSE
AFLA_018730	1872.17	3226.08	-0.78508	0.31207	0.92874	FALSE
AFLA_018740	4553.96	23837.3	-2.388	0.0037801	0.10888	FALSE
AFLA_018750	74.5419	193.606	-1.377	0.1099	0.67009	FALSE
AFLA_018760	1263.52	1794.18	-0.50587	0.47999	0.99287	FALSE
AFLA_018770	2135.7	2048.16	0.060381	0.91292	1	FALSE
AFLA_018780	751.27	476.542	0.65673	0.36729	0.96234	FALSE
AFLA_018790	121.518	20.8579	2.5425	0.028579	0.35771	FALSE
AFLA_018800	803.847	175.909	2.1921	0.0030011	0.094411	FALSE
AFLA_018810	319.972	174.767	0.87251	0.31009	0.92624	FALSE
AFLA_018820	465.765	359.955	0.37178	0.69263	1	FALSE
AFLA_018830	161.13	204.933	-0.34693	0.58893	1	FALSE
AFLA_018840	318.546	318.158	0.0017574	0.96449	1	FALSE
AFLA_018850	24379.7	41942.6	-0.78273	0.20678	0.829	FALSE
AFLA_018860	1692.92	1897.6	-0.16467	0.83358	1	FALSE
AFLA_018870	1322.06	2200.2	-0.73485	0.32204	0.93581	FALSE
AFLA_018880	2003.24	1309.28	0.61356	0.38869	0.96798	FALSE
AFLA_018890	9.23824	16.3631	-0.82475	0.53494	1	FALSE
AFLA_018900	59.8341	105.544	-0.8188	0.38089	0.96579	FALSE
AFLA_018910	130.336	62.4749	1.0609	0.19147	0.81051	FALSE
AFLA_018920	217.629	46.8038	2.2172	0.0046962	0.1265	FALSE
AFLA_018930	4212.67	4486.25	-0.090773	0.91804	1	FALSE
AFLA_018940	595.462	468.721	0.34528	0.68394	1	FALSE
AFLA_018950	8684.17	9559.45	-0.13854	0.76594	1	FALSE
AFLA_018960	4509.21	5893.09	-0.38615	0.51106	1	FALSE
AFLA_018970	639.872	569.564	0.16793	0.85287	1	FALSE
AFLA_018980	178.058	225.43	-0.34033	0.65769	1	FALSE
AFLA_018990	720.566	649.221	0.15042	0.84135	1	FALSE
AFLA_019000	608.71	232.796	1.3867	0.068941	0.55564	FALSE
AFLA_019010	2985.61	7625.76	-1.3529	0.21217	0.83572	FALSE
AFLA_019020	2000.38	2083.55	-0.058774	0.95546	1	FALSE
AFLA_019030	791.656	1101.43	-0.47643	0.58973	1	FALSE
AFLA_019040	4058.1	4054.68	0.0012185	0.89925	1	FALSE
AFLA_019050	3272.09	3428.98	-0.067568	0.96158	1	FALSE
AFLA_019060	901.615	417.15	1.1119	0.13416	0.72443	FALSE
AFLA_019070	108.035	68.111	0.66554	0.3555	0.95773	FALSE
AFLA_019080	6.53506	22.0507	-1.7546	0.30053	0.91834	FALSE
AFLA_019090	380.646	608.095	-0.67585	0.41775	0.97817	FALSE
AFLA_019100	1561.32	3156.17	-1.0154	0.20393	0.82487	FALSE
AFLA_019110	192.424	906.186	-2.2355	0.0047885	0.12748	FALSE
AFLA_019120	23.4489	54.2669	-1.2106	0.23431	0.86463	FALSE
AFLA_019130	15716.4	26483	-0.7528	0.34017	0.95	FALSE
AFLA_019140	2727.61	140.344	4.2806	0.050218	0.47888	FALSE
AFLA_019150	1082.97	123.457	3.1329	0.11337	0.67641	FALSE
AFLA_019160	6275.36	84.3886	6.2165	0.055924	0.50421	FALSE
AFLA_019170	3188.39	42.8747	6.2166	0.040559	0.43097	FALSE
AFLA_019180	793.662	68.1159	3.5425	0.0072136	0.16434	FALSE
AFLA_019190	0.31474	0.86351	-1.4561	0.96883	1	FALSE
AFLA_019200	1301.54	1747.11	-0.42476	0.41646	0.97817	FALSE
AFLA_019210	72.0824	68.4125	0.075387	0.99139	1	FALSE
AFLA_019220	141.38	220.961	-0.64421	0.4744	0.98978	FALSE
AFLA_019230	99462.6	210197	-1.0795	0.34815	0.95317	FALSE
AFLA_019240	3418.49	4258.88	-0.31711	0.88093	1	FALSE
AFLA_019250	2400.48	57417.4	-4.5801	0.0081283	0.17523	FALSE
AFLA_019260	31.4184	200.254	-2.6721	0.015609	0.256	FALSE
AFLA_019270	2939.58	3502.49	-0.25277	0.67436	1	FALSE
AFLA_019280	10386.9	5391.81	0.94592	0.16624	0.77115	FALSE
AFLA_019290	0.31474	1.24266	-1.9812	0.89731	1	FALSE
AFLA_019300	1224.59	1628.82	-0.41153	0.55591	1	FALSE
AFLA_019310	1006.86	5774.14	-2.5197	0.0013783	0.056331	FALSE
AFLA_019320	45.3837	52.0565	-0.1979	0.72091	1	FALSE
AFLA_019330	21.6781	76.162	-1.8128	0.070596	0.5603	FALSE
AFLA_019340	99.998	116.421	-0.21938	0.68432	1	FALSE
AFLA_019350	25.8354	104.481	-2.0158	0.016603	0.2658	FALSE
AFLA_019360	0	0	#VALUE!	NA	NA	NA
AFLA_019370	0	0.298306	#VALUE!	1	1	FALSE
AFLA_019380	0.62948	0	#NAME?	0.88657	1	FALSE
AFLA_019390	0	0	#VALUE!	NA	NA	NA
AFLA_019400	6.14318	0.324364	4.2433	0.30656	0.92329	FALSE
AFLA_019410	7.40863	1.29745	2.5135	0.26726	0.90102	FALSE
AFLA_019420	2272.8	10.3592	7.7774	2.11e-05	0.0026662	TRUE
AFLA_019430	2554.95	88.3436	4.854	2.47e-05	0.0029965	TRUE
AFLA_019440	2284.35	260.416	3.1329	0.0034781	0.10336	FALSE
AFLA_019450	120.737	51.0763	1.2411	0.10407	0.65864	FALSE
AFLA_019460	174.168	47.6042	1.8713	0.01899	0.28659	FALSE
AFLA_019470	11.0134	2.92292	1.9138	0.35108	0.95403	FALSE
AFLA_019480	1.44612	0	#NAME?	0.67361	1	FALSE
AFLA_019490	6491.51	2307.09	1.4925	0.51183	1	FALSE
AFLA_019500	19.9921	12.0207	0.73391	0.76837	1	FALSE
AFLA_019510	2308.59	899.344	1.3601	0.060445	0.51941	FALSE
AFLA_019520	2863.49	778.938	1.8782	0.01045	0.20259	FALSE
AFLA_019530	603.203	410.809	0.55417	0.47974	0.99287	FALSE
AFLA_019540	25.0717	36.3107	-0.53433	0.64253	1	FALSE
AFLA_019550	126.527	822.492	-2.7006	0.014317	0.24269	FALSE
AFLA_019560	0.950712	3.05856	-1.6858	0.63933	1	FALSE
AFLA_019570	98.3974	49.1823	1.0005	0.28393	0.9086	FALSE
AFLA_019580	1121.78	154.321	2.8618	0.018589	0.28247	FALSE
AFLA_019590	604.528	185.334	1.7057	0.10115	0.65319	FALSE
AFLA_019600	321.359	60.0328	2.4204	0.05127	0.48464	FALSE
AFLA_019610	933.772	20.3502	5.52	2.34e-06	0.00047251	TRUE
AFLA_019620	43626.2	245650	-2.4933	0.0011236	0.048446	TRUE
AFLA_019630	226.842	383.063	-0.75589	0.26086	0.89532	FALSE
AFLA_019640	605.464	170.364	1.8294	0.25154	0.89034	FALSE
AFLA_019650	1016.87	201.094	2.3382	0.012684	0.22712	FALSE
AFLA_019660	290.509	402.778	-0.4714	0.47996	0.99287	FALSE
AFLA_019670	2054.16	3809.9	-0.8912	0.53131	1	FALSE
AFLA_019680	3987.4	5628.36	-0.49727	0.59815	1	FALSE
AFLA_019690	16355.3	18341.2	-0.16532	0.97242	1	FALSE
AFLA_019700	6284.87	4692.26	0.4216	0.47399	0.98978	FALSE
AFLA_019710	1012.15	844.765	0.2608	0.67196	1	FALSE
AFLA_019720	1656.11	1954.34	-0.23889	0.71004	1	FALSE
AFLA_019730	298.661	334.952	-0.16545	0.79241	1	FALSE
AFLA_019740	2916.48	2639.5	0.14396	0.78947	1	FALSE
AFLA_019750	10.6714	17.0819	-0.67872	0.63929	1	FALSE
AFLA_019760	2464.34	2808.81	-0.18876	0.84773	1	FALSE
AFLA_019770	2848.3	2842.42	0.0029812	0.97075	1	FALSE
AFLA_019780	411.788	357.96	0.20211	0.80591	1	FALSE
AFLA_019790	73.4087	91.8582	-0.32346	0.62992	1	FALSE
AFLA_019800	2121.12	5140.28	-1.277	0.090986	0.62386	FALSE
AFLA_019810	5954.61	5049.51	0.23786	0.72348	1	FALSE
AFLA_019820	2725.42	3209.15	-0.23571	0.62769	1	FALSE
AFLA_019830	1767.24	1689.45	0.064942	0.94751	1	FALSE
AFLA_019840	1314.98	1828.73	-0.4758	0.46629	0.98695	FALSE
AFLA_019850	138.13	449.224	-1.7014	0.032202	0.37958	FALSE
AFLA_019860	909.705	787.268	0.20854	0.73151	1	FALSE
AFLA_019870	4639.2	4387.56	0.080456	0.90928	1	FALSE
AFLA_019880	1272.03	1583.75	-0.31621	0.61415	1	FALSE
AFLA_019890	647.597	459.548	0.49488	0.45011	0.9842	FALSE
AFLA_019900	89.9812	57.7848	0.63893	0.46536	0.98695	FALSE
AFLA_019910	4.45888	3.85755	0.209	0.97805	1	FALSE
AFLA_019920	7.79861	5.23683	0.57452	0.89674	1	FALSE
AFLA_019930	197.71	37.5538	2.3964	0.013728	0.23792	FALSE
AFLA_019940	139.128	74.4312	0.90243	0.24029	0.87295	FALSE
AFLA_019950	201.115	151.514	0.40857	0.60921	1	FALSE
AFLA_019960	2070.08	847.321	1.2887	0.18166	0.79736	FALSE
AFLA_019970	0	0.324364	#VALUE!	1	1	FALSE
AFLA_019980	100.471	1.19055	6.399	0.0011588	0.049658	TRUE
AFLA_019990	2.83266	1.88701	0.58605	0.8572	1	FALSE
AFLA_020000	57.0327	20.7505	1.4586	0.11912	0.68943	FALSE
AFLA_020010	200.335	1340.65	-2.7424	0.067043	0.55012	FALSE
AFLA_020020	8133.44	19879.5	-1.2893	0.24507	0.87943	FALSE
AFLA_020030	24.0465	183.33	-2.9305	0.0008747	0.040577	TRUE
AFLA_020040	3.66878	5.38755	-0.55433	0.72379	1	FALSE
AFLA_020050	21.2411	6.25498	1.7638	0.24705	0.88126	FALSE
AFLA_020060	481.854	110.336	2.1267	0.0046677	0.12617	FALSE
AFLA_020070	224.895	109.074	1.0439	0.51537	1	FALSE
AFLA_020080	41.4053	66.852	-0.69115	0.38503	0.9666	FALSE
AFLA_020090	219.918	174.938	0.33012	0.66515	1	FALSE
AFLA_020100	5021.61	4658.62	0.10825	0.94341	1	FALSE
AFLA_020110	360.104	560.784	-0.63903	0.3587	0.9586	FALSE
AFLA_020120	3.82291	10.4617	-1.4524	0.35729	0.9586	FALSE
AFLA_020130	1119.05	1185.89	-0.083698	0.76942	1	FALSE
AFLA_020140	6104.06	6919.85	-0.18097	0.72494	1	FALSE
AFLA_020150	4989.89	3392.94	0.55647	0.41967	0.97817	FALSE
AFLA_020160	19.1422	28.4532	-0.57183	0.61523	1	FALSE
AFLA_020170	144.692	80.6194	0.84378	0.2224	0.8511	FALSE
AFLA_020180	103.395	66.5462	0.63574	0.34056	0.95	FALSE
AFLA_020190	6.56103	5.07683	0.36999	0.97939	1	FALSE
AFLA_020200	69.4845	121.54	-0.80667	0.37387	0.96257	FALSE
AFLA_020210	8970.58	10901.5	-0.28125	0.8442	1	FALSE
AFLA_020220	603.839	124.37	2.2795	0.15967	0.7625	FALSE
AFLA_020230	425.209	511.233	-0.26581	0.64882	1	FALSE
AFLA_020240	669.274	414.878	0.68991	0.40236	0.97297	FALSE
AFLA_020250	1864.46	1388.28	0.42546	0.55592	1	FALSE
AFLA_020260	6101.04	11264.4	-0.88464	0.20536	0.82832	FALSE
AFLA_020270	873.892	3170.06	-1.859	0.010868	0.20784	FALSE
AFLA_020280	11822.4	6514.52	0.85979	0.24213	0.87572	FALSE
AFLA_020290	2626.29	4417.71	-0.75027	0.35762	0.9586	FALSE
AFLA_020300	647.022	807.575	-0.31978	0.60016	1	FALSE
AFLA_020310	2897.61	2578.71	0.16821	0.75901	1	FALSE
AFLA_020320	0	0	#VALUE!	NA	NA	NA
AFLA_020330	194.546	287.811	-0.56501	0.41508	0.97759	FALSE
AFLA_020340	3784.22	4545.73	-0.26452	0.73596	1	FALSE
AFLA_020350	8259.02	11585.1	-0.48822	0.49236	0.9975	FALSE
AFLA_020360	1541.92	1228.02	0.32839	0.65701	1	FALSE
AFLA_020370	1117.93	643.274	0.79732	0.24664	0.88124	FALSE
AFLA_020380	14325.5	12881.1	0.15332	0.65187	1	FALSE
AFLA_020390	1568.14	1798.48	-0.19772	0.74927	1	FALSE
AFLA_020400	970.455	644.743	0.58994	0.42299	0.97869	FALSE
AFLA_020410	562.318	562.749	-0.0011051	0.92759	1	FALSE
AFLA_020420	7910.6	5554.69	0.51008	0.36166	0.96092	FALSE
AFLA_020430	1293.13	494.392	1.3871	0.055864	0.50399	FALSE
AFLA_020440	233.312	103.615	1.171	0.11889	0.68943	FALSE
AFLA_020450	11586.4	19300	-0.73617	0.26888	0.90105	FALSE
AFLA_020460	5460.48	4735.74	0.20544	0.72605	1	FALSE
AFLA_020470	3880.76	4345.27	-0.16311	0.72751	1	FALSE
AFLA_020480	3073.63	2207.84	0.47731	0.45277	0.98517	FALSE
AFLA_020490	1349.08	1679.36	-0.31594	0.69352	1	FALSE
AFLA_020500	229.919	180.446	0.34956	0.71229	1	FALSE
AFLA_020510	38989.3	53238.6	-0.44939	0.46616	0.98695	FALSE
AFLA_020520	4378.71	8038.87	-0.87649	0.20971	0.83128	FALSE
AFLA_020530	144.702	145.586	-0.0087833	0.93634	1	FALSE
AFLA_020540	3101.09	4644.52	-0.58276	0.43749	0.98107	FALSE
AFLA_020550	1560.26	3110.31	-0.99528	0.14292	0.74018	FALSE
AFLA_020560	1296.3	1781.65	-0.45881	0.5277	1	FALSE
AFLA_020570	672.854	441.846	0.60675	0.47435	0.98978	FALSE
AFLA_020580	1136.92	591.993	0.94148	0.20761	0.82928	FALSE
AFLA_020590	1814.34	2101.57	-0.21202	0.87201	1	FALSE
AFLA_020600	875.517	783.748	0.15975	0.80431	1	FALSE
AFLA_020610	275.134	411.187	-0.57966	0.48613	0.99557	FALSE
AFLA_020620	490.76	335.511	0.54866	0.47822	0.99274	FALSE
AFLA_020630	237.721	285.603	-0.26474	0.77953	1	FALSE
AFLA_020640	1881.44	1209.77	0.6371	0.36506	0.96234	FALSE
AFLA_020650	2399.73	3870.89	-0.68979	0.276	0.9055	FALSE
AFLA_020660	918.425	802.714	0.19428	0.75589	1	FALSE
AFLA_020670	5458.92	4372.96	0.32001	0.62804	1	FALSE
AFLA_020680	3451.83	3019.04	0.19327	0.7709	1	FALSE
AFLA_020690	97919.3	24446.2	2.002	0.14735	0.7464	FALSE
AFLA_020700	3456.13	2815.37	0.29583	0.73199	1	FALSE
AFLA_020710	1420.28	1941.82	-0.45124	0.62846	1	FALSE
AFLA_020720	210928	57186.2	1.883	0.0712	0.56181	FALSE
AFLA_020730	2159.1	1993.11	0.11541	0.83912	1	FALSE
AFLA_020740	453.858	235.019	0.94946	0.20339	0.82376	FALSE
AFLA_020750	1159.77	1982.95	-0.7738	0.27308	0.90474	FALSE
AFLA_020760	7208.45	9669.1	-0.42369	0.53252	1	FALSE
AFLA_020770	66.6627	27.7015	1.2669	0.17624	0.78974	FALSE
AFLA_020780	876.019	1107.28	-0.33799	0.61561	1	FALSE
AFLA_020790	1782.34	1602.79	0.15319	0.89667	1	FALSE
AFLA_020800	155.074	439.013	-1.5013	0.030329	0.36592	FALSE
AFLA_020810	103.023	30.3147	1.7649	0.044336	0.44942	FALSE
AFLA_020820	164.954	304.362	-0.88372	0.29088	0.91331	FALSE
AFLA_020830	2305.88	2376.93	-0.043784	0.90689	1	FALSE
AFLA_020840	11200.7	3498.89	1.6786	0.028696	0.35853	FALSE
AFLA_020850	884.983	1583.82	-0.83969	0.25352	0.8919	FALSE
AFLA_020860	57.4799	59.0217	-0.038189	0.92737	1	FALSE
AFLA_020870	1012.79	1386.55	-0.45316	0.66623	1	FALSE
AFLA_020880	1442.37	1484.85	-0.041871	0.88425	1	FALSE
AFLA_020890	4803.81	5209.18	-0.11688	0.8598	1	FALSE
AFLA_020900	4678.87	3869.26	0.27411	0.63217	1	FALSE
AFLA_020910	675.416	441.803	0.61237	0.42425	0.97889	FALSE
AFLA_020920	633.056	393.383	0.6864	0.53698	1	FALSE
AFLA_020930	643.369	245.053	1.3926	0.066627	0.54852	FALSE
AFLA_020940	803.226	236.489	1.764	0.018721	0.28417	FALSE
AFLA_020950	545.085	643.219	-0.23883	0.6107	1	FALSE
AFLA_020960	546.42	5546.82	-3.3436	1.52e-05	0.0020952	TRUE
AFLA_020970	1541.22	1805.13	-0.22803	0.67486	1	FALSE
AFLA_020980	12070.4	7907.38	0.6102	0.36911	0.96238	FALSE
AFLA_020990	24633.4	14543.5	0.76025	0.30008	0.91833	FALSE
AFLA_021000	17548.1	10943.2	0.68128	0.38092	0.96579	FALSE
[truncated: 12,473 more rows]
